# Supplementary material for: Using QC-Blind for Quality Control and Contamination Screening of Bacteria DNA Sequencing Data Without Reference Genome
Source: Front Microbiol. 2019 Jul 9;10:1560. doi: 10.3389/fmicb.2019.01560 (PMC6637319; doi:10.3389/fmicb.2019.01560)
Supplement: Supplementary File 1 — The clustering results and evaluations of simulated datasets of BS_1_5 (contaminated by HOB5), BS_1_10 (contaminated by HOB10), BS+SC_1_10 (contaminated by HOB10), Ecoli_1_5 (contaminated by HOB5), Ecoli_1_10 (contaminated by HOB10), SA_1_5 (contaminated by HOB5), SA_1_10 (contaminated by HOB10). [file Data_Sheet_1.zip]

Archive with 15 entries (14 files):
- Supplementary File 1/
- Supplementary File 1/cluster_BS+SC_1_10.xls
- Supplementary File 1/cluster_BS_1_10.xlsx
- Supplementary File 1/cluster_BS_1_5.xls
- Supplementary File 1/cluster_Ecoli_1_10.xls
- Supplementary File 1/cluster_Ecoli_1_5.xls
- Supplementary File 1/cluster_SA_1_10.xlsx
- Supplementary File 1/cluster_SA_1_5.xlsx
- Supplementary File 1/evaluation of BS+SC_1_10.xls
- Supplementary File 1/evaluation of BS_1_10.xlsx
- Supplementary File 1/evaluation of BS_1_5.xlsx
- Supplementary File 1/evaluation of Ecoli_1_10.xls
- Supplementary File 1/evaluation of Ecoli_1_5.xls
- Supplementary File 1/evaluation of SA_1_10.xlsx
- Supplementary File 1/evaluation of SA_1_5.xlsx
