# Supplementary material for: Using QC-Blind for Quality Control and Contamination Screening of Bacteria DNA Sequencing Data Without Reference Genome
Source: Front Microbiol. 2019 Jul 9;10:1560. doi: 10.3389/fmicb.2019.01560 (PMC6637319; doi:10.3389/fmicb.2019.01560)
Supplement: Supplementary File 1 — The clustering results and evaluations of simulated datasets of BS_1_5 (contaminated by HOB5), BS_1_10 (contaminated by HOB10), BS+SC_1_10 (contaminated by HOB10), Ecoli_1_5 (contaminated by HOB5), Ecoli_1_10 (contaminated by HOB10), SA_1_5 (contaminated by HOB5), SA_1_10 (contaminated by HOB10). [file Data_Sheet_1.zip › Supplementary File 1/cluster_BS+SC_1_10.xls]

## Sheet: target_5%
cluster0						1				1
	count_contigs	percentage_contigs	count_read	percentage_read		5	16	0.3125		5	16	0.3125
Actinomyces_odontolyticus	0	0	0	0		90%+				90%+
Bacillus_subtilis	15	0.681818	60857	0.540173		8	16	0.5		9	16	0.5625
Campylobacter_rectus	0	0	0	0		80%+				80%+
Megasphaera_micronuciformis	0	0	0	0		9	16	0.5625		11	16	0.6875
Porphyromonas_endodontalis	0	0	0	0
Porphyromonas_gingivalis	0	0	0	0
Prevotella_denticola	3	0.136364	19179	0.170235		Homogeneity
Prevotella_veroralis	2	0.0909091	8381	0.0743907		Homogeneity_contigs	percentage	Homogeneity_read	percentage
Saccharomyces_cerevisiae	0	0	0	0		1	0.3125	1	0.3125
Streptococcus_peroris	1	0.0454545	15745	0.139754		90%+	0.5	90%+	0.5625
Veillonella_dispar	1	0.0454545	8500	0.0754469		80%+	0.5625	80%+	0.6875
Veillonella_parvula	0	0	0	0
total	22	1	112662	1
cluster1
	count_contigs	percentage_contigs	count_read	percentage_read
Actinomyces_odontolyticus	0	0	0	0
Bacillus_subtilis	3	0.2	11605	0.0189932							Target concentration
Campylobacter_rectus	0	0	0	0								cluster0	cluster1	cluster8	cluster10	cluster12
Megasphaera_micronuciformis	0	0	0	0							target concentration_contig	0.0371	0.0074	0.0025	0.948	0.005
Porphyromonas_endodontalis	0	0	0	0							target concentration_read	0.0378	0.0072	0.0025	0.9459	0.0066
Porphyromonas_gingivalis	0	0	0	0
Prevotella_denticola	0	0	0	0
Prevotella_veroralis	0	0	0	0
Saccharomyces_cerevisiae	3	0.2	86194	0.141069
Streptococcus_peroris	0	0	0	0
Veillonella_dispar	4	0.266667	34085	0.055785
Veillonella_parvula	5	0.333333	479123	0.784153
total	15	1	611007	1
cluster2
	count_contigs	percentage_contigs	count_read	percentage_read
Actinomyces_odontolyticus	0	0	0	0
Bacillus_subtilis	0	0	0	0
Campylobacter_rectus	0	0	0	0
Megasphaera_micronuciformis	0	0	0	0
Porphyromonas_endodontalis	0	0	0	0
Porphyromonas_gingivalis	0	0	0	0
Prevotella_denticola	249	0.98419	1614692	0.949989
Prevotella_veroralis	4	0.0158103	85004	0.0500113
Saccharomyces_cerevisiae	0	0	0	0
Streptococcus_peroris	0	0	0	0
Veillonella_dispar	0	0	0	0
Veillonella_parvula	0	0	0	0
total	253	1	1699696	1
cluster3
	count_contigs	percentage_contigs	count_read	percentage_read
Actinomyces_odontolyticus	0	0	0	0
Bacillus_subtilis	0	0	0	0
Campylobacter_rectus	0	0	0	0
Megasphaera_micronuciformis	0	0	0	0
Porphyromonas_endodontalis	0	0	0	0
Porphyromonas_gingivalis	2	0.0185185	36313	0.020352
Prevotella_denticola	11	0.101852	68159	0.0382005
Prevotella_veroralis	94	0.87037	1663891	0.932547
Saccharomyces_cerevisiae	0	0	0	0
Streptococcus_peroris	1	0.00925926	15881	0.00890069
Veillonella_dispar	0	0	0	0
Veillonella_parvula	0	0	0	0
total	108	1	1784244	1
cluster4
	count_contigs	percentage_contigs	count_read	percentage_read
Actinomyces_odontolyticus	0	0	0	0
Bacillus_subtilis	0	0	0	0
Campylobacter_rectus	0	0	0	0
Megasphaera_micronuciformis	0	0	0	0
Porphyromonas_endodontalis	0	0	0	0
Porphyromonas_gingivalis	4	1	48526	1
Prevotella_denticola	0	0	0	0
Prevotella_veroralis	0	0	0	0
Saccharomyces_cerevisiae	0	0	0	0
Streptococcus_peroris	0	0	0	0
Veillonella_dispar	0	0	0	0
Veillonella_parvula	0	0	0	0
total	4	1	48526	1
cluster5
	count_contigs	percentage_contigs	count_read	percentage_read
Actinomyces_odontolyticus	0	0	0	0
Bacillus_subtilis	0	0	0	0
Campylobacter_rectus	0	0	0	0
Megasphaera_micronuciformis	0	0	0	0
Porphyromonas_endodontalis	0	0	0	0
Porphyromonas_gingivalis	0	0	0	0
Prevotella_denticola	3	1	7868	1
Prevotella_veroralis	0	0	0	0
Saccharomyces_cerevisiae	0	0	0	0
Streptococcus_peroris	0	0	0	0
Veillonella_dispar	0	0	0	0
Veillonella_parvula	0	0	0	0
total	3	1	7868	1
cluster6
	count_contigs	percentage_contigs	count_read	percentage_read
Actinomyces_odontolyticus	0	0	0	0
Bacillus_subtilis	0	0	0	0
Campylobacter_rectus	0	0	0	0
Megasphaera_micronuciformis	0	0	0	0
Porphyromonas_endodontalis	0	0	0	0
Porphyromonas_gingivalis	4	0.235294	29832	0.288162
Prevotella_denticola	11	0.647059	65681	0.634446
Prevotella_veroralis	2	0.117647	8012	0.0773919
Saccharomyces_cerevisiae	0	0	0	0
Streptococcus_peroris	0	0	0	0
Veillonella_dispar	0	0	0	0
Veillonella_parvula	0	0	0	0
total	17	1	103525	1
cluster7
	count_contigs	percentage_contigs	count_read	percentage_read
Actinomyces_odontolyticus	0	0	0	0
Bacillus_subtilis	0	0	0	0
Campylobacter_rectus	17	1	1560497	1
Megasphaera_micronuciformis	0	0	0	0
Porphyromonas_endodontalis	0	0	0	0
Porphyromonas_gingivalis	0	0	0	0
Prevotella_denticola	0	0	0	0
Prevotella_veroralis	0	0	0	0
Saccharomyces_cerevisiae	0	0	0	0
Streptococcus_peroris	0	0	0	0
Veillonella_dispar	0	0	0	0
Veillonella_parvula	0	0	0	0
total	17	1	1560497	1
cluster8
	count_contigs	percentage_contigs	count_read	percentage_read
Actinomyces_odontolyticus	0	0	0	0
Bacillus_subtilis	1	0.0136986	3946	0.00148069
Campylobacter_rectus	0	0	0	0
Megasphaera_micronuciformis	0	0	0	0
Porphyromonas_endodontalis	0	0	0	0
Porphyromonas_gingivalis	10	0.136986	77112	0.0289354
Prevotella_denticola	8	0.109589	17527	0.0065768
Prevotella_veroralis	1	0.0136986	2359	0.000885188
Saccharomyces_cerevisiae	53	0.726027	2564028	0.962122
Streptococcus_peroris	0	0	0	0
Veillonella_dispar	0	0	0	0
Veillonella_parvula	0	0	0	0
total	73	1	2664972	1
cluster9
	count_contigs	percentage_contigs	count_read	percentage_read
Actinomyces_odontolyticus	0	0	0	0
Bacillus_subtilis	0	0	0	0
Campylobacter_rectus	0	0	0	0
Megasphaera_micronuciformis	0	0	0	0
Porphyromonas_endodontalis	0	0	0	0
Porphyromonas_gingivalis	0	0	0	0
Prevotella_denticola	0	0	0	0
Prevotella_veroralis	0	0	0	0
Saccharomyces_cerevisiae	0	0	0	0
Streptococcus_peroris	0	0	0	0
Veillonella_dispar	137	0.958042	1239377	0.596117
Veillonella_parvula	6	0.041958	839708	0.403883
total	143	1	2079085	1
cluster10
	count_contigs	percentage_contigs	count_read	percentage_read
Actinomyces_odontolyticus	0	0	0	0
Bacillus_subtilis	383	1	1522899	1
Campylobacter_rectus	0	0	0	0
Megasphaera_micronuciformis	0	0	0	0
Porphyromonas_endodontalis	0	0	0	0
Porphyromonas_gingivalis	0	0	0	0
Prevotella_denticola	0	0	0	0
Prevotella_veroralis	0	0	0	0
Saccharomyces_cerevisiae	0	0	0	0
Streptococcus_peroris	0	0	0	0
Veillonella_dispar	0	0	0	0
Veillonella_parvula	0	0	0	0
total	383	1	1522899	1
cluster11
	count_contigs	percentage_contigs	count_read	percentage_read
Actinomyces_odontolyticus	0	0	0	0
Bacillus_subtilis	0	0	0	0
Campylobacter_rectus	0	0	0	0
Megasphaera_micronuciformis	0	0	0	0
Porphyromonas_endodontalis	0	0	0	0
Porphyromonas_gingivalis	0	0	0	0
Prevotella_denticola	0	0	0	0
Prevotella_veroralis	0	0	0	0
Saccharomyces_cerevisiae	1	0.00531915	37817	0.00755158
Streptococcus_peroris	187	0.994681	4970006	0.992448
Veillonella_dispar	0	0	0	0
Veillonella_parvula	0	0	0	0
total	188	1	5007823	1
cluster12
	count_contigs	percentage_contigs	count_read	percentage_read
Actinomyces_odontolyticus	0	0	0	0
Bacillus_subtilis	2	0.153846	10669	0.0402754
Campylobacter_rectus	0	0	0	0
Megasphaera_micronuciformis	0	0	0	0
Porphyromonas_endodontalis	0	0	0	0
Porphyromonas_gingivalis	3	0.230769	30178	0.113922
Prevotella_denticola	1	0.0769231	2432	0.00918079
Prevotella_veroralis	0	0	0	0
Saccharomyces_cerevisiae	6	0.461538	218821	0.826048
Streptococcus_peroris	0	0	0	0
Veillonella_dispar	1	0.0769231	2801	0.0105738
Veillonella_parvula	0	0	0	0
total	13	1	264901	1
cluster13
	count_contigs	percentage_contigs	count_read	percentage_read
Actinomyces_odontolyticus	0	0	0	0
Bacillus_subtilis	0	0	0	0
Campylobacter_rectus	0	0	0	0
Megasphaera_micronuciformis	0	0	0	0
Porphyromonas_endodontalis	0	0	0	0
Porphyromonas_gingivalis	1	0.125	1290	0.0891253
Prevotella_denticola	4	0.5	6849	0.473193
Prevotella_veroralis	3	0.375	6335	0.437681
Saccharomyces_cerevisiae	0	0	0	0
Streptococcus_peroris	0	0	0	0
Veillonella_dispar	0	0	0	0
Veillonella_parvula	0	0	0	0
total	8	1	14474	1
cluster14
	count_contigs	percentage_contigs	count_read	percentage_read
Actinomyces_odontolyticus	0	0	0	0
Bacillus_subtilis	0	0	0	0
Campylobacter_rectus	0	0	0	0
Megasphaera_micronuciformis	0	0	0	0
Porphyromonas_endodontalis	0	0	0	0
Porphyromonas_gingivalis	0	0	0	0
Prevotella_denticola	1	0.0526316	1118	0.00217657
Prevotella_veroralis	0	0	0	0
Saccharomyces_cerevisiae	14	0.736842	442018	0.860538
Streptococcus_peroris	2	0.105263	53350	0.103864
Veillonella_dispar	2	0.105263	17167	0.0334214
Veillonella_parvula	0	0	0	0
total	19	1	513653	1
cluster15
	count_contigs	percentage_contigs	count_read	percentage_read
Actinomyces_odontolyticus	0	0	0	0
Bacillus_subtilis	0	0	0	0
Campylobacter_rectus	0	0	0	0
Megasphaera_micronuciformis	0	0	0	0
Porphyromonas_endodontalis	0	0	0	0
Porphyromonas_gingivalis	190	1	2709306	1
Prevotella_denticola	0	0	0	0
Prevotella_veroralis	0	0	0	0
Saccharomyces_cerevisiae	0	0	0	0
Streptococcus_peroris	0	0	0	0
Veillonella_dispar	0	0	0	0
Veillonella_parvula	0	0	0	0
total	190	1	2709306	1

## Sheet: target_35%
cluster0						1				1
	count_contigs	percentage_contigs	count_read	percentage_read		5	16	0.3125		5	16	0.3125
Actinomyces_odontolyticus	0	0	0	0		90%+				90%+
Bacillus_subtilis	1	0.0909091	26823	0.0751639		8	16	0.5		10	16	0.625
Campylobacter_rectus	0	0	0	0		80%+				80%+
Megasphaera_micronuciformis	0	0	0	0		10	16	0.625		10	16	0.625
Porphyromonas_endodontalis	0	0	0	0
Porphyromonas_gingivalis	0	0	0	0
Prevotella_denticola	0	0	0	0		Homogeneity
Prevotella_veroralis	1	0.0909091	1552	0.00434904		Homogeneity_contigs	percentage	Homogeneity_read	percentage
Saccharomyces_cerevisiae	9	0.818182	328485	0.920487		1	0.3125	1	0.3125
Streptococcus_peroris	0	0	0	0		90%+	0.5	90%+	0.625
Veillonella_dispar	0	0	0	0		80%+	0.625	80%+	0.625
Veillonella_parvula	0	0	0	0
total	11	1	356860	1
cluster1
	count_contigs	percentage_contigs	count_read	percentage_read
Actinomyces_odontolyticus	0	0	0	0
Bacillus_subtilis	7	0.0336538	188163	0.0309372							Target concentration
Campylobacter_rectus	0	0	0	0								cluster0	cluster1	cluster11	cluster13
Megasphaera_micronuciformis	0	0	0	0							target concentration_contig	0.0025	0.0174	0.9428	0.0373
Porphyromonas_endodontalis	0	0	0	0							target concentration_read	0.0024	0.0168	0.9431	0.0377
Porphyromonas_gingivalis	0	0	0	0
Prevotella_denticola	0	0	0	0
Prevotella_veroralis	0	0	0	0
Saccharomyces_cerevisiae	17	0.0817308	2532933	0.416457
Streptococcus_peroris	184	0.884615	3361009	0.552606
Veillonella_dispar	0	0	0	0
Veillonella_parvula	0	0	0	0
total	208	1	6082105	1
cluster2
	count_contigs	percentage_contigs	count_read	percentage_read
Actinomyces_odontolyticus	0	0	0	0
Bacillus_subtilis	0	0	0	0
Campylobacter_rectus	0	0	0	0
Megasphaera_micronuciformis	0	0	0	0
Porphyromonas_endodontalis	0	0	0	0
Porphyromonas_gingivalis	0	0	0	0
Prevotella_denticola	247	0.984064	1108260	0.948759
Prevotella_veroralis	4	0.0159363	59855	0.0512407
Saccharomyces_cerevisiae	0	0	0	0
Streptococcus_peroris	0	0	0	0
Veillonella_dispar	0	0	0	0
Veillonella_parvula	0	0	0	0
total	251	1	1168115	1
cluster3
	count_contigs	percentage_contigs	count_read	percentage_read
Actinomyces_odontolyticus	0	0	0	0
Bacillus_subtilis	0	0	0	0
Campylobacter_rectus	0	0	0	0
Megasphaera_micronuciformis	0	0	0	0
Porphyromonas_endodontalis	0	0	0	0
Porphyromonas_gingivalis	2	0.0208333	25604	0.0223778
Prevotella_denticola	7	0.0729167	26934	0.0235402
Prevotella_veroralis	87	0.90625	1091632	0.954082
Saccharomyces_cerevisiae	0	0	0	0
Streptococcus_peroris	0	0	0	0
Veillonella_dispar	0	0	0	0
Veillonella_parvula	0	0	0	0
total	96	1	1144170	1
cluster4
	count_contigs	percentage_contigs	count_read	percentage_read
Actinomyces_odontolyticus	0	0	0	0
Bacillus_subtilis	0	0	0	0
Campylobacter_rectus	0	0	0	0
Megasphaera_micronuciformis	0	0	0	0
Porphyromonas_endodontalis	0	0	0	0
Porphyromonas_gingivalis	0	0	0	0
Prevotella_denticola	0	0	0	0
Prevotella_veroralis	0	0	0	0
Saccharomyces_cerevisiae	0	0	0	0
Streptococcus_peroris	0	0	0	0
Veillonella_dispar	139	0.965278	857957	0.664381
Veillonella_parvula	5	0.0347222	433405	0.335619
total	144	1	1291362	1
cluster5
	count_contigs	percentage_contigs	count_read	percentage_read
Actinomyces_odontolyticus	0	0	0	0
Bacillus_subtilis	0	0	0	0
Campylobacter_rectus	0	0	0	0
Megasphaera_micronuciformis	0	0	0	0
Porphyromonas_endodontalis	0	0	0	0
Porphyromonas_gingivalis	1	0.0909091	8714	0.101246
Prevotella_denticola	1	0.0909091	721	0.0083771
Prevotella_veroralis	6	0.545455	44358	0.515383
Saccharomyces_cerevisiae	0	0	0	0
Streptococcus_peroris	3	0.272727	32275	0.374994
Veillonella_dispar	0	0	0	0
Veillonella_parvula	0	0	0	0
total	11	1	86068	1
cluster6
	count_contigs	percentage_contigs	count_read	percentage_read
Actinomyces_odontolyticus	0	0	0	0
Bacillus_subtilis	0	0	0	0
Campylobacter_rectus	0	0	0	0
Megasphaera_micronuciformis	0	0	0	0
Porphyromonas_endodontalis	0	0	0	0
Porphyromonas_gingivalis	0	0	0	0
Prevotella_denticola	0	0	0	0
Prevotella_veroralis	0	0	0	0
Saccharomyces_cerevisiae	0	0	0	0
Streptococcus_peroris	0	0	0	0
Veillonella_dispar	2	0.222222	17323	0.0432298
Veillonella_parvula	7	0.777778	383396	0.95677
total	9	1	400719	1
cluster7
	count_contigs	percentage_contigs	count_read	percentage_read
Actinomyces_odontolyticus	0	0	0	0
Bacillus_subtilis	0	0	0	0
Campylobacter_rectus	0	0	0	0
Megasphaera_micronuciformis	0	0	0	0
Porphyromonas_endodontalis	0	0	0	0
Porphyromonas_gingivalis	11	0.6875	74788	0.904329
Prevotella_denticola	5	0.3125	7912	0.0956711
Prevotella_veroralis	0	0	0	0
Saccharomyces_cerevisiae	0	0	0	0
Streptococcus_peroris	0	0	0	0
Veillonella_dispar	0	0	0	0
Veillonella_parvula	0	0	0	0
total	16	1	82700	1
cluster8
	count_contigs	percentage_contigs	count_read	percentage_read
Actinomyces_odontolyticus	0	0	0	0
Bacillus_subtilis	0	0	0	0
Campylobacter_rectus	18	1	1070687	1
Megasphaera_micronuciformis	0	0	0	0
Porphyromonas_endodontalis	0	0	0	0
Porphyromonas_gingivalis	0	0	0	0
Prevotella_denticola	0	0	0	0
Prevotella_veroralis	0	0	0	0
Saccharomyces_cerevisiae	0	0	0	0
Streptococcus_peroris	0	0	0	0
Veillonella_dispar	0	0	0	0
Veillonella_parvula	0	0	0	0
total	18	1	1070687	1
cluster9
	count_contigs	percentage_contigs	count_read	percentage_read
Actinomyces_odontolyticus	0	0	0	0
Bacillus_subtilis	0	0	0	0
Campylobacter_rectus	0	0	0	0
Megasphaera_micronuciformis	0	0	0	0
Porphyromonas_endodontalis	0	0	0	0
Porphyromonas_gingivalis	2	1	3938	1
Prevotella_denticola	0	0	0	0
Prevotella_veroralis	0	0	0	0
Saccharomyces_cerevisiae	0	0	0	0
Streptococcus_peroris	0	0	0	0
Veillonella_dispar	0	0	0	0
Veillonella_parvula	0	0	0	0
total	2	1	3938	1
cluster10
	count_contigs	percentage_contigs	count_read	percentage_read
Actinomyces_odontolyticus	0	0	0	0
Bacillus_subtilis	0	0	0	0
Campylobacter_rectus	0	0	0	0
Megasphaera_micronuciformis	0	0	0	0
Porphyromonas_endodontalis	0	0	0	0
Porphyromonas_gingivalis	3	0.6	21701	0.766847
Prevotella_denticola	1	0.2	1678	0.0592954
Prevotella_veroralis	0	0	0	0
Saccharomyces_cerevisiae	0	0	0	0
Streptococcus_peroris	0	0	0	0
Veillonella_dispar	1	0.2	4920	0.173858
Veillonella_parvula	0	0	0	0
total	5	1	28299	1
cluster11
	count_contigs	percentage_contigs	count_read	percentage_read
Actinomyces_odontolyticus	0	0	0	0
Bacillus_subtilis	379	1	10547513	1
Campylobacter_rectus	0	0	0	0
Megasphaera_micronuciformis	0	0	0	0
Porphyromonas_endodontalis	0	0	0	0
Porphyromonas_gingivalis	0	0	0	0
Prevotella_denticola	0	0	0	0
Prevotella_veroralis	0	0	0	0
Saccharomyces_cerevisiae	0	0	0	0
Streptococcus_peroris	0	0	0	0
Veillonella_dispar	0	0	0	0
Veillonella_parvula	0	0	0	0
total	379	1	10547513	1
cluster12
	count_contigs	percentage_contigs	count_read	percentage_read
Actinomyces_odontolyticus	0	0	0	0
Bacillus_subtilis	0	0	0	0
Campylobacter_rectus	0	0	0	0
Megasphaera_micronuciformis	0	0	0	0
Porphyromonas_endodontalis	0	0	0	0
Porphyromonas_gingivalis	191	1	1867410	1
Prevotella_denticola	0	0	0	0
Prevotella_veroralis	0	0	0	0
Saccharomyces_cerevisiae	0	0	0	0
Streptococcus_peroris	0	0	0	0
Veillonella_dispar	0	0	0	0
Veillonella_parvula	0	0	0	0
total	191	1	1867410	1
cluster13
	count_contigs	percentage_contigs	count_read	percentage_read
Actinomyces_odontolyticus	0	0	0	0
Bacillus_subtilis	15	0.428571	421419	0.547945
Campylobacter_rectus	0	0	0	0
Megasphaera_micronuciformis	0	0	0	0
Porphyromonas_endodontalis	0	0	0	0
Porphyromonas_gingivalis	1	0.0285714	2234	0.00290473
Prevotella_denticola	4	0.114286	12452	0.0161906
Prevotella_veroralis	2	0.0571429	5791	0.00752968
Saccharomyces_cerevisiae	5	0.142857	148687	0.193328
Streptococcus_peroris	4	0.114286	78726	0.102363
Veillonella_dispar	3	0.0857143	17605	0.0228907
Veillonella_parvula	1	0.0285714	82176	0.106848
total	35	1	769090	1
cluster14
	count_contigs	percentage_contigs	count_read	percentage_read
Actinomyces_odontolyticus	0	0	0	0
Bacillus_subtilis	0	0	0	0
Campylobacter_rectus	0	0	0	0
Megasphaera_micronuciformis	0	0	0	0
Porphyromonas_endodontalis	0	0	0	0
Porphyromonas_gingivalis	4	0.129032	20042	0.172476
Prevotella_denticola	22	0.709677	75819	0.652476
Prevotella_veroralis	5	0.16129	20341	0.175049
Saccharomyces_cerevisiae	0	0	0	0
Streptococcus_peroris	0	0	0	0
Veillonella_dispar	0	0	0	0
Veillonella_parvula	0	0	0	0
total	31	1	116202	1
cluster15
	count_contigs	percentage_contigs	count_read	percentage_read
Actinomyces_odontolyticus	0	0	0	0
Bacillus_subtilis	0	0	0	0
Campylobacter_rectus	0	0	0	0
Megasphaera_micronuciformis	0	0	0	0
Porphyromonas_endodontalis	0	0	0	0
Porphyromonas_gingivalis	0	0	0	0
Prevotella_denticola	3	1	5339	1
Prevotella_veroralis	0	0	0	0
Saccharomyces_cerevisiae	0	0	0	0
Streptococcus_peroris	0	0	0	0
Veillonella_dispar	0	0	0	0
Veillonella_parvula	0	0	0	0
total	3	1	5339	1

## Sheet: target_65%
cluster0						1				1
	count_contigs	percentage_contigs	count_read	percentage_read		6	17	0.352941		6	17	0.352941
Actinomyces_odontolyticus	0	0	0	0		90%+				90%+
Bacillus_subtilis	0	0	0	0		9	17	0.529412		10	17	0.588235
Campylobacter_rectus	0	0	0	0		80%+				80%+
Megasphaera_micronuciformis	0	0	0	0		10	17	0.588235		10	17	0.588235
Porphyromonas_endodontalis	0	0	0	0
Porphyromonas_gingivalis	186	1	994136	1
Prevotella_denticola	0	0	0	0		Homogeneity
Prevotella_veroralis	0	0	0	0		Homogeneity_contigs	percentage	Homogeneity_read	percentage
Saccharomyces_cerevisiae	0	0	0	0		1	0.3529	1	0.3529
Streptococcus_peroris	0	0	0	0		90%+	0.5294	90%+	0.5882
Veillonella_dispar	0	0	0	0		80%+	0.5882	80%+	0.5882
Veillonella_parvula	0	0	0	0
total	186	1	994136	1
cluster1
	count_contigs	percentage_contigs	count_read	percentage_read
Actinomyces_odontolyticus	0	0	0	0							Target concentration
Bacillus_subtilis	0	0	0	0								cluster3	cluster5	cluster9	cluster11
Campylobacter_rectus	0	0	0	0							target concentration_contig	0.0597	0.0025	0.9303	0.0075
Megasphaera_micronuciformis	0	0	0	0							target concentration_read	0.0607	0.0017	0.9304	0.0072
Porphyromonas_endodontalis	0	0	0	0
Porphyromonas_gingivalis	0	0	0	0
Prevotella_denticola	0	0	0	0
Prevotella_veroralis	0	0	0	0
Saccharomyces_cerevisiae	0	0	0	0
Streptococcus_peroris	0	0	0	0
Veillonella_dispar	137	0.971631	464896	0.635944
Veillonella_parvula	4	0.0283688	266137	0.364056
total	141	1	731033	1
cluster2
	count_contigs	percentage_contigs	count_read	percentage_read
Actinomyces_odontolyticus	0	0	0	0
Bacillus_subtilis	0	0	0	0
Campylobacter_rectus	18	1	583807	1
Megasphaera_micronuciformis	0	0	0	0
Porphyromonas_endodontalis	0	0	0	0
Porphyromonas_gingivalis	0	0	0	0
Prevotella_denticola	0	0	0	0
Prevotella_veroralis	0	0	0	0
Saccharomyces_cerevisiae	0	0	0	0
Streptococcus_peroris	0	0	0	0
Veillonella_dispar	0	0	0	0
Veillonella_parvula	0	0	0	0
total	18	1	583807	1
cluster3
	count_contigs	percentage_contigs	count_read	percentage_read
Actinomyces_odontolyticus	0	0	0	0
Bacillus_subtilis	24	0.104348	1260519	0.280008
Campylobacter_rectus	0	0	0	0
Megasphaera_micronuciformis	0	0	0	0
Porphyromonas_endodontalis	0	0	0	0
Porphyromonas_gingivalis	0	0	0	0
Prevotella_denticola	0	0	0	0
Prevotella_veroralis	0	0	0	0
Saccharomyces_cerevisiae	19	0.0826087	1375923	0.305643
Streptococcus_peroris	187	0.813043	1865289	0.414349
Veillonella_dispar	0	0	0	0
Veillonella_parvula	0	0	0	0
total	230	1	4501731	1
cluster4
	count_contigs	percentage_contigs	count_read	percentage_read
Actinomyces_odontolyticus	0	0	0	0
Bacillus_subtilis	0	0	0	0
Campylobacter_rectus	0	0	0	0
Megasphaera_micronuciformis	0	0	0	0
Porphyromonas_endodontalis	0	0	0	0
Porphyromonas_gingivalis	0	0	0	0
Prevotella_denticola	252	0.984375	614637	0.949996
Prevotella_veroralis	4	0.015625	32352	0.0500039
Saccharomyces_cerevisiae	0	0	0	0
Streptococcus_peroris	0	0	0	0
Veillonella_dispar	0	0	0	0
Veillonella_parvula	0	0	0	0
total	256	1	646989	1
cluster5
	count_contigs	percentage_contigs	count_read	percentage_read
Actinomyces_odontolyticus	0	0	0	0
Bacillus_subtilis	1	0.0625	35101	0.204376
Campylobacter_rectus	0	0	0	0
Megasphaera_micronuciformis	0	0	0	0
Porphyromonas_endodontalis	0	0	0	0
Porphyromonas_gingivalis	1	0.0625	1231	0.00716752
Prevotella_denticola	2	0.125	2034	0.011843
Prevotella_veroralis	2	0.125	3226	0.0187834
Saccharomyces_cerevisiae	5	0.3125	100832	0.587096
Streptococcus_peroris	2	0.125	19848	0.115565
Veillonella_dispar	3	0.1875	9475	0.0551684
Veillonella_parvula	0	0	0	0
total	16	1	171747	1
cluster6
	count_contigs	percentage_contigs	count_read	percentage_read
Actinomyces_odontolyticus	0	0	0	0
Bacillus_subtilis	0	0	0	0
Campylobacter_rectus	0	0	0	0
Megasphaera_micronuciformis	0	0	0	0
Porphyromonas_endodontalis	0	0	0	0
Porphyromonas_gingivalis	0	0	0	0
Prevotella_denticola	3	1	2961	1
Prevotella_veroralis	0	0	0	0
Saccharomyces_cerevisiae	0	0	0	0
Streptococcus_peroris	0	0	0	0
Veillonella_dispar	0	0	0	0
Veillonella_parvula	0	0	0	0
total	3	1	2961	1
cluster7
	count_contigs	percentage_contigs	count_read	percentage_read
Actinomyces_odontolyticus	0	0	0	0
Bacillus_subtilis	0	0	0	0
Campylobacter_rectus	0	0	0	0
Megasphaera_micronuciformis	0	0	0	0
Porphyromonas_endodontalis	0	0	0	0
Porphyromonas_gingivalis	1	0.142857	1512	0.0695652
Prevotella_denticola	2	0.285714	901	0.0414539
Prevotella_veroralis	2	0.285714	7662	0.352519
Saccharomyces_cerevisiae	0	0	0	0
Streptococcus_peroris	2	0.285714	11660	0.536462
Veillonella_dispar	0	0	0	0
Veillonella_parvula	0	0	0	0
total	7	1	21735	1
cluster8
	count_contigs	percentage_contigs	count_read	percentage_read
Actinomyces_odontolyticus	0	0	0	0
Bacillus_subtilis	0	0	0	0
Campylobacter_rectus	0	0	0	0
Megasphaera_micronuciformis	0	0	0	0
Porphyromonas_endodontalis	0	0	0	0
Porphyromonas_gingivalis	1	1	1649	1
Prevotella_denticola	0	0	0	0
Prevotella_veroralis	0	0	0	0
Saccharomyces_cerevisiae	0	0	0	0
Streptococcus_peroris	0	0	0	0
Veillonella_dispar	0	0	0	0
Veillonella_parvula	0	0	0	0
total	1	1	1649	1
cluster9
	count_contigs	percentage_contigs	count_read	percentage_read
Actinomyces_odontolyticus	0	0	0	0
Bacillus_subtilis	374	1	19315940	1
Campylobacter_rectus	0	0	0	0
Megasphaera_micronuciformis	0	0	0	0
Porphyromonas_endodontalis	0	0	0	0
Porphyromonas_gingivalis	0	0	0	0
Prevotella_denticola	0	0	0	0
Prevotella_veroralis	0	0	0	0
Saccharomyces_cerevisiae	0	0	0	0
Streptococcus_peroris	0	0	0	0
Veillonella_dispar	0	0	0	0
Veillonella_parvula	0	0	0	0
total	374	1	19315940	1
cluster10
	count_contigs	percentage_contigs	count_read	percentage_read
Actinomyces_odontolyticus	0	0	0	0
Bacillus_subtilis	0	0	0	0
Campylobacter_rectus	0	0	0	0
Megasphaera_micronuciformis	0	0	0	0
Porphyromonas_endodontalis	0	0	0	0
Porphyromonas_gingivalis	10	1	37388	1
Prevotella_denticola	0	0	0	0
Prevotella_veroralis	0	0	0	0
Saccharomyces_cerevisiae	0	0	0	0
Streptococcus_peroris	0	0	0	0
Veillonella_dispar	0	0	0	0
Veillonella_parvula	0	0	0	0
total	10	1	37388	1
cluster11
	count_contigs	percentage_contigs	count_read	percentage_read
Actinomyces_odontolyticus	0	0	0	0
Bacillus_subtilis	3	0.25	149257	0.383073
Campylobacter_rectus	0	0	0	0
Megasphaera_micronuciformis	0	0	0	0
Porphyromonas_endodontalis	0	0	0	0
Porphyromonas_gingivalis	0	0	0	0
Prevotella_denticola	0	0	0	0
Prevotella_veroralis	0	0	0	0
Saccharomyces_cerevisiae	0	0	0	0
Streptococcus_peroris	0	0	0	0
Veillonella_dispar	4	0.333333	12517	0.0321253
Veillonella_parvula	5	0.416667	227857	0.584802
total	12	1	389631	1
cluster12
	count_contigs	percentage_contigs	count_read	percentage_read
Actinomyces_odontolyticus	0	0	0	0
Bacillus_subtilis	0	0	0	0
Campylobacter_rectus	0	0	0	0
Megasphaera_micronuciformis	0	0	0	0
Porphyromonas_endodontalis	0	0	0	0
Porphyromonas_gingivalis	3	0.03125	18522	0.0293111
Prevotella_denticola	6	0.0625	13091	0.0207166
Prevotella_veroralis	87	0.90625	600297	0.949972
Saccharomyces_cerevisiae	0	0	0	0
Streptococcus_peroris	0	0	0	0
Veillonella_dispar	0	0	0	0
Veillonella_parvula	0	0	0	0
total	96	1	631910	1
cluster13
	count_contigs	percentage_contigs	count_read	percentage_read
Actinomyces_odontolyticus	0	0	0	0
Bacillus_subtilis	0	0	0	0
Campylobacter_rectus	0	0	0	0
Megasphaera_micronuciformis	10	0.714286	339866	0.944994
Porphyromonas_endodontalis	0	0	0	0
Porphyromonas_gingivalis	2	0.142857	12149	0.0337802
Prevotella_denticola	1	0.0714286	912	0.00253581
Prevotella_veroralis	0	0	0	0
Saccharomyces_cerevisiae	0	0	0	0
Streptococcus_peroris	0	0	0	0
Veillonella_dispar	1	0.0714286	6722	0.0186904
Veillonella_parvula	0	0	0	0
total	14	1	359649	1
cluster14
	count_contigs	percentage_contigs	count_read	percentage_read
Actinomyces_odontolyticus	0	0	0	0
Bacillus_subtilis	0	0	0	0
Campylobacter_rectus	0	0	0	0
Megasphaera_micronuciformis	0	0	0	0
Porphyromonas_endodontalis	0	0	0	0
Porphyromonas_gingivalis	0	0	0	0
Prevotella_denticola	1	0.125	457	0.00828454
Prevotella_veroralis	1	0.125	864	0.0156627
Saccharomyces_cerevisiae	6	0.75	53842	0.976053
Streptococcus_peroris	0	0	0	0
Veillonella_dispar	0	0	0	0
Veillonella_parvula	0	0	0	0
total	8	1	55163	1
cluster15
	count_contigs	percentage_contigs	count_read	percentage_read
Actinomyces_odontolyticus	0	0	0	0
Bacillus_subtilis	0	0	0	0
Campylobacter_rectus	0	0	0	0
Megasphaera_micronuciformis	0	0	0	0
Porphyromonas_endodontalis	0	0	0	0
Porphyromonas_gingivalis	11	0.314286	39428	0.422571
Prevotella_denticola	20	0.571429	38158	0.40896
Prevotella_veroralis	4	0.114286	15719	0.168469
Saccharomyces_cerevisiae	0	0	0	0
Streptococcus_peroris	0	0	0	0
Veillonella_dispar	0	0	0	0
Veillonella_parvula	0	0	0	0
total	35	1	93305	1
cluster16
	count_contigs	percentage_contigs	count_read	percentage_read
Actinomyces_odontolyticus	0	0	0	0
Bacillus_subtilis	0	0	0	0
Campylobacter_rectus	0	0	0	0
Megasphaera_micronuciformis	0	0	0	0
Porphyromonas_endodontalis	0	0	0	0
Porphyromonas_gingivalis	0	0	0	0
Prevotella_denticola	3	0.333333	3233	0.299407
Prevotella_veroralis	6	0.666667	7565	0.700593
Saccharomyces_cerevisiae	0	0	0	0
Streptococcus_peroris	0	0	0	0
Veillonella_dispar	0	0	0	0
Veillonella_parvula	0	0	0	0
total	9	1	10798	1

## Sheet: target_95%
cluster0						1				1
	count_contigs	percentage_contigs	count_read	percentage_read		1	16	0.0625		1	16	0.0625
Actinomyces_odontolyticus	0	0	0	0		90%+				90%+
Bacillus_subtilis	0	0	0	0		8	16	0.5		8	16	0.5
Campylobacter_rectus	0	0	0	0		80%+				80%+
Megasphaera_micronuciformis	0	0	0	0		14	16	0.875		8	16	0.5
Porphyromonas_endodontalis	0	0	0	0
Porphyromonas_gingivalis	0	0	0	0
Prevotella_denticola	0	0	0	0		Homogeneity
Prevotella_veroralis	2	0.00524934	759	0.00965895		Homogeneity_contigs	percentage	Homogeneity_read	percentage
Saccharomyces_cerevisiae	0	0	0	0		1	0.0625	1	0.0625
Streptococcus_peroris	0	0	0	0		90%+	0.5	90%+	0.5
Veillonella_dispar	375	0.984252	54075	0.688152		80%+	0.875	80%+	0.5
Veillonella_parvula	4	0.0104987	23746	0.302189
total	381	1	78580	1
cluster1
	count_contigs	percentage_contigs	count_read	percentage_read
Actinomyces_odontolyticus	0	0	0	0							Target concentration
Bacillus_subtilis	0	0	0	0								cluster2	cluster11	cluster12
Campylobacter_rectus	0	0	0	0							target concentration_contig	0.0025	0.0025	0.995
Megasphaera_micronuciformis	0	0	0	0							target concentration_read	0.0017	0.0024	0.9959
Porphyromonas_endodontalis	0	0	0	0
Porphyromonas_gingivalis	1	0.0666667	82	0.109772
Prevotella_denticola	13	0.866667	509	0.681392
Prevotella_veroralis	1	0.0666667	156	0.208835
Saccharomyces_cerevisiae	0	0	0	0
Streptococcus_peroris	0	0	0	0
Veillonella_dispar	0	0	0	0
Veillonella_parvula	0	0	0	0
total	15	1	747	1
cluster2
	count_contigs	percentage_contigs	count_read	percentage_read
Actinomyces_odontolyticus	0	0	0	0
Bacillus_subtilis	1	0.0833333	51349	0.620502
Campylobacter_rectus	0	0	0	0
Megasphaera_micronuciformis	0	0	0	0
Porphyromonas_endodontalis	0	0	0	0
Porphyromonas_gingivalis	0	0	0	0
Prevotella_denticola	0	0	0	0
Prevotella_veroralis	0	0	0	0
Saccharomyces_cerevisiae	11	0.916667	31405	0.379498
Streptococcus_peroris	0	0	0	0
Veillonella_dispar	0	0	0	0
Veillonella_parvula	0	0	0	0
total	12	1	82754	1
cluster3
	count_contigs	percentage_contigs	count_read	percentage_read
Actinomyces_odontolyticus	0	0	0	0
Bacillus_subtilis	0	0	0	0
Campylobacter_rectus	0	0	0	0
Megasphaera_micronuciformis	0	0	0	0
Porphyromonas_endodontalis	0	0	0	0
Porphyromonas_gingivalis	247	0.991968	134716	0.99645
Prevotella_denticola	2	0.00803213	480	0.0035504
Prevotella_veroralis	0	0	0	0
Saccharomyces_cerevisiae	0	0	0	0
Streptococcus_peroris	0	0	0	0
Veillonella_dispar	0	0	0	0
Veillonella_parvula	0	0	0	0
total	249	1	135196	1
cluster4
	count_contigs	percentage_contigs	count_read	percentage_read
Actinomyces_odontolyticus	0	0	0	0
Bacillus_subtilis	0	0	0	0
Campylobacter_rectus	0	0	0	0
Megasphaera_micronuciformis	0	0	0	0
Porphyromonas_endodontalis	0	0	0	0
Porphyromonas_gingivalis	1	0.030303	126	0.0490654
Prevotella_denticola	29	0.878788	1879	0.731698
Prevotella_veroralis	3	0.0909091	563	0.219237
Saccharomyces_cerevisiae	0	0	0	0
Streptococcus_peroris	0	0	0	0
Veillonella_dispar	0	0	0	0
Veillonella_parvula	0	0	0	0
total	33	1	2568	1
cluster5
	count_contigs	percentage_contigs	count_read	percentage_read
Actinomyces_odontolyticus	0	0	0	0
Bacillus_subtilis	0	0	0	0
Campylobacter_rectus	0	0	0	0
Megasphaera_micronuciformis	0	0	0	0
Porphyromonas_endodontalis	0	0	0	0
Porphyromonas_gingivalis	3	0.176471	5053	0.236586
Prevotella_denticola	11	0.647059	759	0.035537
Prevotella_veroralis	0	0	0	0
Saccharomyces_cerevisiae	0	0	0	0
Streptococcus_peroris	0	0	0	0
Veillonella_dispar	2	0.117647	8531	0.399429
Veillonella_parvula	1	0.0588235	7015	0.328448
total	17	1	21358	1
cluster6
	count_contigs	percentage_contigs	count_read	percentage_read
Actinomyces_odontolyticus	0	0	0	0
Bacillus_subtilis	0	0	0	0
Campylobacter_rectus	0	0	0	0
Megasphaera_micronuciformis	0	0	0	0
Porphyromonas_endodontalis	0	0	0	0
Porphyromonas_gingivalis	6	0.00821918	697	0.0136165
Prevotella_denticola	724	0.991781	50491	0.986384
Prevotella_veroralis	0	0	0	0
Saccharomyces_cerevisiae	0	0	0	0
Streptococcus_peroris	0	0	0	0
Veillonella_dispar	0	0	0	0
Veillonella_parvula	0	0	0	0
total	730	1	51188	1
cluster7
	count_contigs	percentage_contigs	count_read	percentage_read
Actinomyces_odontolyticus	0	0	0	0
Bacillus_subtilis	0	0	0	0
Campylobacter_rectus	0	0	0	0
Megasphaera_micronuciformis	0	0	0	0
Porphyromonas_endodontalis	0	0	0	0
Porphyromonas_gingivalis	1	0.0227273	114	0.0480607
Prevotella_denticola	43	0.977273	2258	0.951939
Prevotella_veroralis	0	0	0	0
Saccharomyces_cerevisiae	0	0	0	0
Streptococcus_peroris	0	0	0	0
Veillonella_dispar	0	0	0	0
Veillonella_parvula	0	0	0	0
total	44	1	2372	1
cluster8
	count_contigs	percentage_contigs	count_read	percentage_read
Actinomyces_odontolyticus	0	0	0	0
Bacillus_subtilis	0	0	0	0
Campylobacter_rectus	0	0	0	0
Megasphaera_micronuciformis	0	0	0	0
Porphyromonas_endodontalis	0	0	0	0
Porphyromonas_gingivalis	7	0.114754	756	0.235148
Prevotella_denticola	54	0.885246	2459	0.764852
Prevotella_veroralis	0	0	0	0
Saccharomyces_cerevisiae	0	0	0	0
Streptococcus_peroris	0	0	0	0
Veillonella_dispar	0	0	0	0
Veillonella_parvula	0	0	0	0
total	61	1	3215	1
cluster9
	count_contigs	percentage_contigs	count_read	percentage_read
Actinomyces_odontolyticus	0	0	0	0
Bacillus_subtilis	0	0	0	0
Campylobacter_rectus	18	1	77997	1
Megasphaera_micronuciformis	0	0	0	0
Porphyromonas_endodontalis	0	0	0	0
Porphyromonas_gingivalis	0	0	0	0
Prevotella_denticola	0	0	0	0
Prevotella_veroralis	0	0	0	0
Saccharomyces_cerevisiae	0	0	0	0
Streptococcus_peroris	0	0	0	0
Veillonella_dispar	0	0	0	0
Veillonella_parvula	0	0	0	0
total	18	1	77997	1
cluster10
	count_contigs	percentage_contigs	count_read	percentage_read
Actinomyces_odontolyticus	0	0	0	0
Bacillus_subtilis	0	0	0	0
Campylobacter_rectus	0	0	0	0
Megasphaera_micronuciformis	0	0	0	0
Porphyromonas_endodontalis	0	0	0	0
Porphyromonas_gingivalis	8	0.0683761	5125	0.0555387
Prevotella_denticola	12	0.102564	1084	0.0117471
Prevotella_veroralis	97	0.82906	86069	0.932714
Saccharomyces_cerevisiae	0	0	0	0
Streptococcus_peroris	0	0	0	0
Veillonella_dispar	0	0	0	0
Veillonella_parvula	0	0	0	0
total	117	1	92278	1
cluster11
	count_contigs	percentage_contigs	count_read	percentage_read
Actinomyces_odontolyticus	0	0	0	0
Bacillus_subtilis	1	0.0169492	73674	0.681233
Campylobacter_rectus	0	0	0	0
Megasphaera_micronuciformis	0	0	0	0
Porphyromonas_endodontalis	0	0	0	0
Porphyromonas_gingivalis	0	0	0	0
Prevotella_denticola	0	0	0	0
Prevotella_veroralis	0	0	0	0
Saccharomyces_cerevisiae	0	0	0	0
Streptococcus_peroris	0	0	0	0
Veillonella_dispar	53	0.898305	3953	0.0365518
Veillonella_parvula	5	0.0847458	30521	0.282215
total	59	1	108148	1
cluster12
	count_contigs	percentage_contigs	count_read	percentage_read
Actinomyces_odontolyticus	0	0	0	0
Bacillus_subtilis	401	0.947991	30226163	0.987141
Campylobacter_rectus	0	0	0	0
Megasphaera_micronuciformis	3	0.0070922	108719	0.0035506
Porphyromonas_endodontalis	0	0	0	0
Porphyromonas_gingivalis	0	0	0	0
Prevotella_denticola	0	0	0	0
Prevotella_veroralis	0	0	0	0
Saccharomyces_cerevisiae	18	0.0425532	273134	0.00892015
Streptococcus_peroris	0	0	0	0
Veillonella_dispar	0	0	0	0
Veillonella_parvula	1	0.00236407	11876	0.000387852
total	423	1	30619892	1
cluster13
	count_contigs	percentage_contigs	count_read	percentage_read
Actinomyces_odontolyticus	0	0	0	0
Bacillus_subtilis	0	0	0	0
Campylobacter_rectus	0	0	0	0
Megasphaera_micronuciformis	0	0	0	0
Porphyromonas_endodontalis	0	0	0	0
Porphyromonas_gingivalis	1	0.0172414	46	0.00872203
Prevotella_denticola	34	0.586207	1959	0.371445
Prevotella_veroralis	4	0.0689655	645	0.122298
Saccharomyces_cerevisiae	0	0	0	0
Streptococcus_peroris	1	0.0172414	1121	0.212552
Veillonella_dispar	18	0.310345	1503	0.284983
Veillonella_parvula	0	0	0	0
total	58	1	5274	1
cluster14
	count_contigs	percentage_contigs	count_read	percentage_read
Actinomyces_odontolyticus	0	0	0	0
Bacillus_subtilis	0	0	0	0
Campylobacter_rectus	0	0	0	0
Megasphaera_micronuciformis	0	0	0	0
Porphyromonas_endodontalis	0	0	0	0
Porphyromonas_gingivalis	8	0.190476	1597	0.474732
Prevotella_denticola	34	0.809524	1767	0.525268
Prevotella_veroralis	0	0	0	0
Saccharomyces_cerevisiae	0	0	0	0
Streptococcus_peroris	0	0	0	0
Veillonella_dispar	0	0	0	0
Veillonella_parvula	0	0	0	0
total	42	1	3364	1
cluster15
	count_contigs	percentage_contigs	count_read	percentage_read
Actinomyces_odontolyticus	0	0	0	0
Bacillus_subtilis	0	0	0	0
Campylobacter_rectus	0	0	0	0
Megasphaera_micronuciformis	0	0	0	0
Porphyromonas_endodontalis	0	0	0	0
Porphyromonas_gingivalis	1	0.00609756	313	0.00124184
Prevotella_denticola	0	0	0	0
Prevotella_veroralis	1	0.00609756	855	0.00339225
Saccharomyces_cerevisiae	0	0	0	0
Streptococcus_peroris	160	0.97561	250535	0.994009
Veillonella_dispar	2	0.0121951	342	0.0013569
Veillonella_parvula	0	0	0	0
total	164	1	252045	1
