# Supplementary material for: Using QC-Blind for Quality Control and Contamination Screening of Bacteria DNA Sequencing Data Without Reference Genome
Source: Front Microbiol. 2019 Jul 9;10:1560. doi: 10.3389/fmicb.2019.01560 (PMC6637319; doi:10.3389/fmicb.2019.01560)
Supplement: Supplementary File 1 — The clustering results and evaluations of simulated datasets of BS_1_5 (contaminated by HOB5), BS_1_10 (contaminated by HOB10), BS+SC_1_10 (contaminated by HOB10), Ecoli_1_5 (contaminated by HOB5), Ecoli_1_10 (contaminated by HOB10), SA_1_5 (contaminated by HOB5), SA_1_10 (contaminated by HOB10). [file Data_Sheet_1.zip › Supplementary File 1/cluster_BS_1_10.xlsx]

## Sheet: target_5%
cluster0						1				1
	count_contigs	percentage_contigs	count_read	percentage_read		3	11	0.272727		3	11	0.272727
Actinomyces_odontolyticus	0	0	0	0		90%+				90%+
Bacillus_subtilis	3	0.375	7834	0.167354		6	11	0.545455		6	11	0.545455
Campylobacter_rectus	0	0	0	0		80%+				80%+
Megasphaera_micronuciformis	0	0	0	0		7	11	0.636364		7	11	0.636364
Porphyromonas_endodontalis	0	0	0	0
Porphyromonas_gingivalis	1	0.125	11002	0.23503
Prevotella_denticola	0	0	0	0		Homogeneity
Prevotella_veroralis	0	0	0	0		Homogeneity_contigs	percentage	Homogeneity_read	percentage
Streptococcus_peroris	0	0	0	0		1	0.2727	1	0.2727
Veillonella_dispar	4	0.5	27975	0.597616		90%+	0.5455	90%+	0.5455
Veillonella_parvula	0	0	0	0		80%+	0.6364	80%+	0.6364
total	8	1	46811	1
cluster1
	count_contigs	percentage_contigs	count_read	percentage_read
Actinomyces_odontolyticus	0	0	0	0
Bacillus_subtilis	384	1	1057161	1
Campylobacter_rectus	0	0	0	0							Target concentration
Megasphaera_micronuciformis	0	0	0	0								cluster0	cluster1	cluster4	cluster8
Porphyromonas_endodontalis	0	0	0	0							target concentration_contig	0.0074	0.9481	0.0074	0.037
Porphyromonas_gingivalis	0	0	0	0							target concentration_read	0.007	0.9462	0.009	0.0377
Prevotella_denticola	0	0	0	0
Prevotella_veroralis	0	0	0	0
Streptococcus_peroris	0	0	0	0
Veillonella_dispar	0	0	0	0
Veillonella_parvula	0	0	0	0
total	384	1	1057161	1
cluster2
	count_contigs	percentage_contigs	count_read	percentage_read
Actinomyces_odontolyticus	0	0	0	0
Bacillus_subtilis	0	0	0	0
Campylobacter_rectus	0	0	0	0
Megasphaera_micronuciformis	0	0	0	0
Porphyromonas_endodontalis	0	0	0	0
Porphyromonas_gingivalis	9	0.6	65565	0.847684
Prevotella_denticola	5	0.333333	9750	0.126057
Prevotella_veroralis	1	0.0666667	2031	0.0262586
Streptococcus_peroris	0	0	0	0
Veillonella_dispar	0	0	0	0
Veillonella_parvula	0	0	0	0
total	15	1	77346	1
cluster3
	count_contigs	percentage_contigs	count_read	percentage_read
Actinomyces_odontolyticus	0	0	0	0
Bacillus_subtilis	0	0	0	0
Campylobacter_rectus	0	0	0	0
Megasphaera_micronuciformis	0	0	0	0
Porphyromonas_endodontalis	0	0	0	0
Porphyromonas_gingivalis	0	0	0	0
Prevotella_denticola	248	0.984127	1318129	0.949626
Prevotella_veroralis	4	0.015873	69921	0.0503735
Streptococcus_peroris	0	0	0	0
Veillonella_dispar	0	0	0	0
Veillonella_parvula	0	0	0	0
total	252	1	1388050	1
cluster4
	count_contigs	percentage_contigs	count_read	percentage_read
Actinomyces_odontolyticus	0	0	0	0
Bacillus_subtilis	3	0.0151515	10066	0.00443431
Campylobacter_rectus	0	0	0	0
Megasphaera_micronuciformis	0	0	0	0
Porphyromonas_endodontalis	0	0	0	0
Porphyromonas_gingivalis	193	0.974747	2255593	0.993642
Prevotella_denticola	1	0.00505051	1913	0.000842722
Prevotella_veroralis	0	0	0	0
Streptococcus_peroris	0	0	0	0
Veillonella_dispar	1	0.00505051	2454	0.00108104
Veillonella_parvula	0	0	0	0
total	198	1	2270026	1
cluster5
	count_contigs	percentage_contigs	count_read	percentage_read
Actinomyces_odontolyticus	0	0	0	0
Bacillus_subtilis	0	0	0	0
Campylobacter_rectus	18	1	1279505	1
Megasphaera_micronuciformis	0	0	0	0
Porphyromonas_endodontalis	0	0	0	0
Porphyromonas_gingivalis	0	0	0	0
Prevotella_denticola	0	0	0	0
Prevotella_veroralis	0	0	0	0
Streptococcus_peroris	0	0	0	0
Veillonella_dispar	0	0	0	0
Veillonella_parvula	0	0	0	0
total	18	1	1279505	1
cluster6
	count_contigs	percentage_contigs	count_read	percentage_read
Actinomyces_odontolyticus	0	0	0	0
Bacillus_subtilis	0	0	0	0
Campylobacter_rectus	0	0	0	0
Megasphaera_micronuciformis	0	0	0	0
Porphyromonas_endodontalis	0	0	0	0
Porphyromonas_gingivalis	6	0.181818	28624	0.212214
Prevotella_denticola	21	0.636364	78245	0.580095
Prevotella_veroralis	6	0.181818	28014	0.207691
Streptococcus_peroris	0	0	0	0
Veillonella_dispar	0	0	0	0
Veillonella_parvula	0	0	0	0
total	33	1	134883	1
cluster7
	count_contigs	percentage_contigs	count_read	percentage_read
Actinomyces_odontolyticus	0	0	0	0
Bacillus_subtilis	0	0	0	0
Campylobacter_rectus	0	0	0	0
Megasphaera_micronuciformis	0	0	0	0
Porphyromonas_endodontalis	0	0	0	0
Porphyromonas_gingivalis	0	0	0	0
Prevotella_denticola	0	0	0	0
Prevotella_veroralis	0	0	0	0
Streptococcus_peroris	185	1	4033078	1
Veillonella_dispar	0	0	0	0
Veillonella_parvula	0	0	0	0
total	185	1	4033078	1
cluster8
	count_contigs	percentage_contigs	count_read	percentage_read
Actinomyces_odontolyticus	0	0	0	0
Bacillus_subtilis	15	0.483871	42164	0.203716
Campylobacter_rectus	0	0	0	0
Megasphaera_micronuciformis	0	0	0	0
Porphyromonas_endodontalis	0	0	0	0
Porphyromonas_gingivalis	1	0.0322581	2810	0.0135766
Prevotella_denticola	5	0.16129	22011	0.106347
Prevotella_veroralis	2	0.0645161	7140	0.0344971
Streptococcus_peroris	6	0.193548	119046	0.575174
Veillonella_dispar	2	0.0645161	13803	0.0666895
Veillonella_parvula	0	0	0	0
total	31	1	206974	1
cluster9
	count_contigs	percentage_contigs	count_read	percentage_read
Actinomyces_odontolyticus	0	0	0	0
Bacillus_subtilis	0	0	0	0
Campylobacter_rectus	0	0	0	0
Megasphaera_micronuciformis	0	0	0	0
Porphyromonas_endodontalis	0	0	0	0
Porphyromonas_gingivalis	5	0.0462963	60042	0.0410028
Prevotella_denticola	10	0.0925926	51804	0.035377
Prevotella_veroralis	93	0.861111	1352494	0.92362
Streptococcus_peroris	0	0	0	0
Veillonella_dispar	0	0	0	0
Veillonella_parvula	0	0	0	0
total	108	1	1464340	1
cluster10
	count_contigs	percentage_contigs	count_read	percentage_read
Actinomyces_odontolyticus	0	0	0	0
Bacillus_subtilis	0	0	0	0
Campylobacter_rectus	0	0	0	0
Megasphaera_micronuciformis	0	0	0	0
Porphyromonas_endodontalis	0	0	0	0
Porphyromonas_gingivalis	0	0	0	0
Prevotella_denticola	0	0	0	0
Prevotella_veroralis	0	0	0	0
Streptococcus_peroris	0	0	0	0
Veillonella_dispar	140	0.927152	1024128	0.485146
Veillonella_parvula	11	0.0728477	1086841	0.514854
total	151	1	2110969	1

## Sheet: target_35%
cluster0						1				1
	count_contigs	percentage_contigs	count_read	percentage_read		4	12	0.333333		4	12	0.333333
Actinomyces_odontolyticus	0	0	0	0		90%+				90%+
Bacillus_subtilis	378	1	7292951	1		8	12	0.666667		7	12	0.583333
Campylobacter_rectus	0	0	0	0		80%+				80%+
Megasphaera_micronuciformis	0	0	0	0		8	12	0.666667		7	12	0.583333
Porphyromonas_endodontalis	0	0	0	0
Porphyromonas_gingivalis	0	0	0	0
Prevotella_denticola	0	0	0	0		Homogeneity
Prevotella_veroralis	0	0	0	0		Homogeneity_contigs	percentage	Homogeneity_read	percentage
Streptococcus_peroris	0	0	0	0		1	0.3333	1	0.3333
Veillonella_dispar	0	0	0	0		90%+	0.6667	90%+	0.5833
Veillonella_parvula	0	0	0	0		80%+	0.6667	80%+	0.5833
total	378	1	7292951	1
cluster1
	count_contigs	percentage_contigs	count_read	percentage_read
Actinomyces_odontolyticus	0	0	0	0
Bacillus_subtilis	1	0.00531915	18759	0.00667412
Campylobacter_rectus	0	0	0	0							Target concentration
Megasphaera_micronuciformis	0	0	0	0								cluster0	cluster1	cluster2	cluster7	cluster10
Porphyromonas_endodontalis	0	0	0	0							target concentration_contig	0.9403	0.0025	0.0025	0.0075	0.0473
Porphyromonas_gingivalis	0	0	0	0							target concentration_read	0.9397	0.0024	0.0027	0.0072	0.048
Prevotella_denticola	0	0	0	0
Prevotella_veroralis	0	0	0	0
Streptococcus_peroris	187	0.994681	2791950	0.993326
Veillonella_dispar	0	0	0	0
Veillonella_parvula	0	0	0	0
total	188	1	2810709	1
cluster2
	count_contigs	percentage_contigs	count_read	percentage_read
Actinomyces_odontolyticus	0	0	0	0
Bacillus_subtilis	1	0.0909091	21208	0.410785
Campylobacter_rectus	0	0	0	0
Megasphaera_micronuciformis	0	0	0	0
Porphyromonas_endodontalis	0	0	0	0
Porphyromonas_gingivalis	4	0.363636	22053	0.427152
Prevotella_denticola	2	0.181818	1696	0.0328504
Prevotella_veroralis	3	0.272727	3697	0.0716084
Streptococcus_peroris	0	0	0	0
Veillonella_dispar	1	0.0909091	2974	0.0576044
Veillonella_parvula	0	0	0	0
total	11	1	51628	1
cluster3
	count_contigs	percentage_contigs	count_read	percentage_read
Actinomyces_odontolyticus	0	0	0	0
Bacillus_subtilis	0	0	0	0
Campylobacter_rectus	0	0	0	0
Megasphaera_micronuciformis	0	0	0	0
Porphyromonas_endodontalis	0	0	0	0
Porphyromonas_gingivalis	2	0.0196078	20397	0.0211813
Prevotella_denticola	8	0.0784314	22817	0.0236944
Prevotella_veroralis	92	0.901961	919758	0.955124
Streptococcus_peroris	0	0	0	0
Veillonella_dispar	0	0	0	0
Veillonella_parvula	0	0	0	0
total	102	1	962972	1
cluster4
	count_contigs	percentage_contigs	count_read	percentage_read
Actinomyces_odontolyticus	0	0	0	0
Bacillus_subtilis	0	0	0	0
Campylobacter_rectus	18	1	875825	1
Megasphaera_micronuciformis	0	0	0	0
Porphyromonas_endodontalis	0	0	0	0
Porphyromonas_gingivalis	0	0	0	0
Prevotella_denticola	0	0	0	0
Prevotella_veroralis	0	0	0	0
Streptococcus_peroris	0	0	0	0
Veillonella_dispar	0	0	0	0
Veillonella_parvula	0	0	0	0
total	18	1	875825	1
cluster5
	count_contigs	percentage_contigs	count_read	percentage_read
Actinomyces_odontolyticus	0	0	0	0
Bacillus_subtilis	0	0	0	0
Campylobacter_rectus	0	0	0	0
Megasphaera_micronuciformis	0	0	0	0
Porphyromonas_endodontalis	0	0	0	0
Porphyromonas_gingivalis	16	0.421053	83206	0.552904
Prevotella_denticola	18	0.473684	43878	0.291569
Prevotella_veroralis	4	0.105263	23405	0.155526
Streptococcus_peroris	0	0	0	0
Veillonella_dispar	0	0	0	0
Veillonella_parvula	0	0	0	0
total	38	1	150489	1
cluster6
	count_contigs	percentage_contigs	count_read	percentage_read
Actinomyces_odontolyticus	0	0	0	0
Bacillus_subtilis	0	0	0	0
Campylobacter_rectus	0	0	0	0
Megasphaera_micronuciformis	0	0	0	0
Porphyromonas_endodontalis	0	0	0	0
Porphyromonas_gingivalis	186	1	1492369	1
Prevotella_denticola	0	0	0	0
Prevotella_veroralis	0	0	0	0
Streptococcus_peroris	0	0	0	0
Veillonella_dispar	0	0	0	0
Veillonella_parvula	0	0	0	0
total	186	1	1492369	1
cluster7
	count_contigs	percentage_contigs	count_read	percentage_read
Actinomyces_odontolyticus	0	0	0	0
Bacillus_subtilis	3	0.333333	55630	0.572066
Campylobacter_rectus	0	0	0	0
Megasphaera_micronuciformis	0	0	0	0
Porphyromonas_endodontalis	0	0	0	0
Porphyromonas_gingivalis	0	0	0	0
Prevotella_denticola	0	0	0	0
Prevotella_veroralis	0	0	0	0
Streptococcus_peroris	0	0	0	0
Veillonella_dispar	5	0.555556	20304	0.208794
Veillonella_parvula	1	0.111111	21310	0.219139
total	9	1	97244	1
cluster8
	count_contigs	percentage_contigs	count_read	percentage_read
Actinomyces_odontolyticus	0	0	0	0
Bacillus_subtilis	0	0	0	0
Campylobacter_rectus	0	0	0	0
Megasphaera_micronuciformis	0	0	0	0
Porphyromonas_endodontalis	0	0	0	0
Porphyromonas_gingivalis	0	0	0	0
Prevotella_denticola	3	1	4594	1
Prevotella_veroralis	0	0	0	0
Streptococcus_peroris	0	0	0	0
Veillonella_dispar	0	0	0	0
Veillonella_parvula	0	0	0	0
total	3	1	4594	1
cluster9
	count_contigs	percentage_contigs	count_read	percentage_read
Actinomyces_odontolyticus	0	0	0	0
Bacillus_subtilis	0	0	0	0
Campylobacter_rectus	0	0	0	0
Megasphaera_micronuciformis	0	0	0	0
Porphyromonas_endodontalis	0	0	0	0
Porphyromonas_gingivalis	0	0	0	0
Prevotella_denticola	252	0.984375	923044	0.950388
Prevotella_veroralis	4	0.015625	48185	0.0496124
Streptococcus_peroris	0	0	0	0
Veillonella_dispar	0	0	0	0
Veillonella_parvula	0	0	0	0
total	256	1	971229	1
cluster10
	count_contigs	percentage_contigs	count_read	percentage_read
Actinomyces_odontolyticus	0	0	0	0
Bacillus_subtilis	19	0.475	372375	0.767818
Campylobacter_rectus	0	0	0	0
Megasphaera_micronuciformis	0	0	0	0
Porphyromonas_endodontalis	0	0	0	0
Porphyromonas_gingivalis	6	0.15	35343	0.0728755
Prevotella_denticola	7	0.175	18985	0.0391461
Prevotella_veroralis	3	0.075	6073	0.0125222
Streptococcus_peroris	4	0.1	47554	0.0980539
Veillonella_dispar	1	0.025	4648	0.00958394
Veillonella_parvula	0	0	0	0
total	40	1	484978	1
cluster11
	count_contigs	percentage_contigs	count_read	percentage_read
Actinomyces_odontolyticus	0	0	0	0
Bacillus_subtilis	0	0	0	0
Campylobacter_rectus	0	0	0	0
Megasphaera_micronuciformis	0	0	0	0
Porphyromonas_endodontalis	0	0	0	0
Porphyromonas_gingivalis	0	0	0	0
Prevotella_denticola	0	0	0	0
Prevotella_veroralis	0	0	0	0
Streptococcus_peroris	0	0	0	0
Veillonella_dispar	140	0.933333	705873	0.495221
Veillonella_parvula	10	0.0666667	719498	0.504779
total	150	1	1425371	1

## Sheet: target_65%
cluster0						1				1
	count_contigs	percentage_contigs	count_read	percentage_read		5	13	0.384615		5	13	0.384615
Actinomyces_odontolyticus	0	0	0	0		90%+				90%+
Bacillus_subtilis	1	0.00540541	35031	0.0231136		8	13	0.615385		10	13	0.769231
Campylobacter_rectus	0	0	0	0		80%+				80%+
Megasphaera_micronuciformis	0	0	0	0		8	13	0.615385		11	13	0.846154
Porphyromonas_endodontalis	0	0	0	0
Porphyromonas_gingivalis	0	0	0	0
Prevotella_denticola	0	0	0	0		Homogeneity
Prevotella_veroralis	0	0	0	0		Homogeneity_contigs	percentage	Homogeneity_read	percentage
Streptococcus_peroris	184	0.994595	1480573	0.976886		1	0.3846	1	0.3846
Veillonella_dispar	0	0	0	0		90%+	0.6154	90%+	0.7692
Veillonella_parvula	0	0	0	0		80%+	0.6154	80%+	0.8462
total	185	1	1515604	1
cluster1
	count_contigs	percentage_contigs	count_read	percentage_read
Actinomyces_odontolyticus	0	0	0	0
Bacillus_subtilis	0	0	0	0							Target concentration
Campylobacter_rectus	0	0	0	0								cluster0	cluster3	cluster5	cluster11
Megasphaera_micronuciformis	0	0	0	0							target concentration_contig	0.0025	0.9453	0.0448	0.0075
Porphyromonas_endodontalis	0	0	0	0							target concentration_read	0.0024	0.9455	0.0448	0.0072
Porphyromonas_gingivalis	9	0.0703125	37062	0.0608153
Prevotella_denticola	25	0.195312	48772	0.0800303
Prevotella_veroralis	94	0.734375	523585	0.859154
Streptococcus_peroris	0	0	0	0
Veillonella_dispar	0	0	0	0
Veillonella_parvula	0	0	0	0
total	128	1	609419	1
cluster2
	count_contigs	percentage_contigs	count_read	percentage_read
Actinomyces_odontolyticus	0	0	0	0
Bacillus_subtilis	0	0	0	0
Campylobacter_rectus	0	0	0	0
Megasphaera_micronuciformis	10	0.714286	585637	0.975169
Porphyromonas_endodontalis	0	0	0	0
Porphyromonas_gingivalis	2	0.142857	9645	0.0160603
Prevotella_denticola	1	0.0714286	740	0.00123221
Prevotella_veroralis	0	0	0	0
Streptococcus_peroris	0	0	0	0
Veillonella_dispar	1	0.0714286	4527	0.0075381
Veillonella_parvula	0	0	0	0
total	14	1	600549	1
cluster3
	count_contigs	percentage_contigs	count_read	percentage_read
Actinomyces_odontolyticus	0	0	0	0
Bacillus_subtilis	380	1	13597258	1
Campylobacter_rectus	0	0	0	0
Megasphaera_micronuciformis	0	0	0	0
Porphyromonas_endodontalis	0	0	0	0
Porphyromonas_gingivalis	0	0	0	0
Prevotella_denticola	0	0	0	0
Prevotella_veroralis	0	0	0	0
Streptococcus_peroris	0	0	0	0
Veillonella_dispar	0	0	0	0
Veillonella_parvula	0	0	0	0
total	380	1	13597258	1
cluster4
	count_contigs	percentage_contigs	count_read	percentage_read
Actinomyces_odontolyticus	0	0	0	0
Bacillus_subtilis	0	0	0	0
Campylobacter_rectus	0	0	0	0
Megasphaera_micronuciformis	0	0	0	0
Porphyromonas_endodontalis	0	0	0	0
Porphyromonas_gingivalis	3	0.15	3398	0.174659
Prevotella_denticola	10	0.5	9072	0.466307
Prevotella_veroralis	7	0.35	6985	0.359034
Streptococcus_peroris	0	0	0	0
Veillonella_dispar	0	0	0	0
Veillonella_parvula	0	0	0	0
total	20	1	19455	1
cluster5
	count_contigs	percentage_contigs	count_read	percentage_read
Actinomyces_odontolyticus	0	0	0	0
Bacillus_subtilis	18	0.545455	644464	0.915394
Campylobacter_rectus	0	0	0	0
Megasphaera_micronuciformis	0	0	0	0
Porphyromonas_endodontalis	0	0	0	0
Porphyromonas_gingivalis	2	0.0606061	2537	0.00360354
Prevotella_denticola	1	0.030303	327	0.00046447
Prevotella_veroralis	3	0.0909091	3344	0.0047498
Streptococcus_peroris	7	0.212121	48337	0.0686577
Veillonella_dispar	2	0.0606061	5020	0.00713039
Veillonella_parvula	0	0	0	0
total	33	1	704029	1
cluster6
	count_contigs	percentage_contigs	count_read	percentage_read
Actinomyces_odontolyticus	0	0	0	0
Bacillus_subtilis	0	0	0	0
Campylobacter_rectus	0	0	0	0
Megasphaera_micronuciformis	0	0	0	0
Porphyromonas_endodontalis	0	0	0	0
Porphyromonas_gingivalis	0	0	0	0
Prevotella_denticola	245	0.995935	481933	0.989819
Prevotella_veroralis	1	0.00406504	4957	0.0101809
Streptococcus_peroris	0	0	0	0
Veillonella_dispar	0	0	0	0
Veillonella_parvula	0	0	0	0
total	246	1	486890	1
cluster7
	count_contigs	percentage_contigs	count_read	percentage_read
Actinomyces_odontolyticus	0	0	0	0
Bacillus_subtilis	0	0	0	0
Campylobacter_rectus	18	1	471756	1
Megasphaera_micronuciformis	0	0	0	0
Porphyromonas_endodontalis	0	0	0	0
Porphyromonas_gingivalis	0	0	0	0
Prevotella_denticola	0	0	0	0
Prevotella_veroralis	0	0	0	0
Streptococcus_peroris	0	0	0	0
Veillonella_dispar	0	0	0	0
Veillonella_parvula	0	0	0	0
total	18	1	471756	1
cluster8
	count_contigs	percentage_contigs	count_read	percentage_read
Actinomyces_odontolyticus	0	0	0	0
Bacillus_subtilis	0	0	0	0
Campylobacter_rectus	0	0	0	0
Megasphaera_micronuciformis	0	0	0	0
Porphyromonas_endodontalis	0	0	0	0
Porphyromonas_gingivalis	0	0	0	0
Prevotella_denticola	3	1	2396	1
Prevotella_veroralis	0	0	0	0
Streptococcus_peroris	0	0	0	0
Veillonella_dispar	0	0	0	0
Veillonella_parvula	0	0	0	0
total	3	1	2396	1
cluster9
	count_contigs	percentage_contigs	count_read	percentage_read
Actinomyces_odontolyticus	0	0	0	0
Bacillus_subtilis	0	0	0	0
Campylobacter_rectus	0	0	0	0
Megasphaera_micronuciformis	0	0	0	0
Porphyromonas_endodontalis	0	0	0	0
Porphyromonas_gingivalis	0	0	0	0
Prevotella_denticola	0	0	0	0
Prevotella_veroralis	0	0	0	0
Streptococcus_peroris	0	0	0	0
Veillonella_dispar	142	0.940397	387423	0.49125
Veillonella_parvula	9	0.0596026	401224	0.50875
total	151	1	788647	1
cluster10
	count_contigs	percentage_contigs	count_read	percentage_read
Actinomyces_odontolyticus	0	0	0	0
Bacillus_subtilis	0	0	0	0
Campylobacter_rectus	0	0	0	0
Megasphaera_micronuciformis	0	0	0	0
Porphyromonas_endodontalis	0	0	0	0
Porphyromonas_gingivalis	187	1	808891	1
Prevotella_denticola	0	0	0	0
Prevotella_veroralis	0	0	0	0
Streptococcus_peroris	0	0	0	0
Veillonella_dispar	0	0	0	0
Veillonella_parvula	0	0	0	0
total	187	1	808891	1
cluster11
	count_contigs	percentage_contigs	count_read	percentage_read
Actinomyces_odontolyticus	0	0	0	0
Bacillus_subtilis	3	1	103563	1
Campylobacter_rectus	0	0	0	0
Megasphaera_micronuciformis	0	0	0	0
Porphyromonas_endodontalis	0	0	0	0
Porphyromonas_gingivalis	0	0	0	0
Prevotella_denticola	0	0	0	0
Prevotella_veroralis	0	0	0	0
Streptococcus_peroris	0	0	0	0
Veillonella_dispar	0	0	0	0
Veillonella_parvula	0	0	0	0
total	3	1	103563	1
cluster12
	count_contigs	percentage_contigs	count_read	percentage_read
Actinomyces_odontolyticus	0	0	0	0
Bacillus_subtilis	0	0	0	0
Campylobacter_rectus	0	0	0	0
Megasphaera_micronuciformis	0	0	0	0
Porphyromonas_endodontalis	0	0	0	0
Porphyromonas_gingivalis	12	0.666667	32634	0.928712
Prevotella_denticola	5	0.277778	1979	0.0563192
Prevotella_veroralis	1	0.0555556	526	0.0149691
Streptococcus_peroris	0	0	0	0
Veillonella_dispar	0	0	0	0
Veillonella_parvula	0	0	0	0
total	18	1	35139	1

## Sheet: target_95%
cluster0						1				1
	count_contigs	percentage_contigs	count_read	percentage_read		1	11	0.0909091		1	11	0.0909091
Actinomyces_odontolyticus	0	0	0	0		90%+				90%+
Bacillus_subtilis	0	0	0	0		8	11	0.727273		5	11	0.454545
Campylobacter_rectus	0	0	0	0		80%+				80%+
Megasphaera_micronuciformis	0	0	0	0		8	11	0.727273		9	11	0.818182
Porphyromonas_endodontalis	0	0	0	0
Porphyromonas_gingivalis	40	0.909091	5698	0.50875
Prevotella_denticola	2	0.0454545	83	0.00741071		Homogeneity
Prevotella_veroralis	0	0	0	0		Homogeneity_contigs	percentage	Homogeneity_read	percentage
Streptococcus_peroris	0	0	0	0		1	0.0909	1	0.0909
Veillonella_dispar	2	0.0454545	5419	0.483839		90%+	0.7273	90%+	0.4545
Veillonella_parvula	0	0	0	0		80%+	0.7273	80%+	0.8182
total	44	1	11200	1
cluster1
	count_contigs	percentage_contigs	count_read	percentage_read
Actinomyces_odontolyticus	0	0	0	0
Bacillus_subtilis	0	0	0	0							Target concentration
Campylobacter_rectus	0	0	0	0								cluster8	cluster10
Megasphaera_micronuciformis	0	0	0	0							target concentration_contig	0.9502	0.0498
Porphyromonas_endodontalis	0	0	0	0							target concentration_read	0.9502	0.0498
Porphyromonas_gingivalis	10	0.142857	1388	0.248879
Prevotella_denticola	40	0.571429	1936	0.34714
Prevotella_veroralis	2	0.0285714	363	0.0650888
Streptococcus_peroris	1	0.0142857	874	0.156715
Veillonella_dispar	17	0.242857	1016	0.182177
Veillonella_parvula	0	0	0	0
total	70	1	5577	1
cluster2
	count_contigs	percentage_contigs	count_read	percentage_read
Actinomyces_odontolyticus	0	0	0	0
Bacillus_subtilis	0	0	0	0
Campylobacter_rectus	0	0	0	0
Megasphaera_micronuciformis	0	0	0	0
Porphyromonas_endodontalis	0	0	0	0
Porphyromonas_gingivalis	20	0.127389	6143	0.0721094
Prevotella_denticola	33	0.210191	1837	0.0215636
Prevotella_veroralis	103	0.656051	75804	0.889823
Streptococcus_peroris	1	0.00636943	1406	0.0165043
Veillonella_dispar	0	0	0	0
Veillonella_parvula	0	0	0	0
total	157	1	85190	1
cluster3
	count_contigs	percentage_contigs	count_read	percentage_read
Actinomyces_odontolyticus	0	0	0	0
Bacillus_subtilis	0	0	0	0
Campylobacter_rectus	0	0	0	0
Megasphaera_micronuciformis	0	0	0	0
Porphyromonas_endodontalis	0	0	0	0
Porphyromonas_gingivalis	0	0	0	0
Prevotella_denticola	2	0.00512821	81	0.00254477
Prevotella_veroralis	1	0.0025641	161	0.00505812
Streptococcus_peroris	0	0	0	0
Veillonella_dispar	387	0.992308	31588	0.992397
Veillonella_parvula	0	0	0	0
total	390	1	31830	1
cluster4
	count_contigs	percentage_contigs	count_read	percentage_read
Actinomyces_odontolyticus	0	0	0	0
Bacillus_subtilis	0	0	0	0
Campylobacter_rectus	0	0	0	0
Megasphaera_micronuciformis	0	0	0	0
Porphyromonas_endodontalis	0	0	0	0
Porphyromonas_gingivalis	3	0.0454545	524	0.1585
Prevotella_denticola	61	0.924242	2645	0.80006
Prevotella_veroralis	2	0.030303	137	0.0414398
Streptococcus_peroris	0	0	0	0
Veillonella_dispar	0	0	0	0
Veillonella_parvula	0	0	0	0
total	66	1	3306	1
cluster5
	count_contigs	percentage_contigs	count_read	percentage_read
Actinomyces_odontolyticus	1	0.0196078	29096	0.931042
Bacillus_subtilis	0	0	0	0
Campylobacter_rectus	0	0	0	0
Megasphaera_micronuciformis	0	0	0	0
Porphyromonas_endodontalis	0	0	0	0
Porphyromonas_gingivalis	1	0.0196078	70	0.00223993
Prevotella_denticola	49	0.960784	2085	0.0667179
Prevotella_veroralis	0	0	0	0
Streptococcus_peroris	0	0	0	0
Veillonella_dispar	0	0	0	0
Veillonella_parvula	0	0	0	0
total	51	1	31251	1
cluster6
	count_contigs	percentage_contigs	count_read	percentage_read
Actinomyces_odontolyticus	0	0	0	0
Bacillus_subtilis	0	0	0	0
Campylobacter_rectus	0	0	0	0
Megasphaera_micronuciformis	0	0	0	0
Porphyromonas_endodontalis	0	0	0	0
Porphyromonas_gingivalis	2	0.00333333	154	0.00464569
Prevotella_denticola	598	0.996667	32995	0.995354
Prevotella_veroralis	0	0	0	0
Streptococcus_peroris	0	0	0	0
Veillonella_dispar	0	0	0	0
Veillonella_parvula	0	0	0	0
total	600	1	33149	1
cluster7
	count_contigs	percentage_contigs	count_read	percentage_read
Actinomyces_odontolyticus	0	0	0	0
Bacillus_subtilis	0	0	0	0
Campylobacter_rectus	0	0	0	0
Megasphaera_micronuciformis	0	0	0	0
Porphyromonas_endodontalis	0	0	0	0
Porphyromonas_gingivalis	323	1	112978	1
Prevotella_denticola	0	0	0	0
Prevotella_veroralis	0	0	0	0
Streptococcus_peroris	0	0	0	0
Veillonella_dispar	0	0	0	0
Veillonella_parvula	0	0	0	0
total	323	1	112978	1
cluster8
	count_contigs	percentage_contigs	count_read	percentage_read
Actinomyces_odontolyticus	0	0	0	0
Bacillus_subtilis	382	0.947891	19959510	0.991961
Campylobacter_rectus	18	0.044665	66598	0.00330983
Megasphaera_micronuciformis	3	0.00744417	95151	0.00472888
Porphyromonas_endodontalis	0	0	0	0
Porphyromonas_gingivalis	0	0	0	0
Prevotella_denticola	0	0	0	0
Prevotella_veroralis	0	0	0	0
Streptococcus_peroris	0	0	0	0
Veillonella_dispar	0	0	0	0
Veillonella_parvula	0	0	0	0
total	403	1	20121259	1
cluster9
	count_contigs	percentage_contigs	count_read	percentage_read
Actinomyces_odontolyticus	0	0	0	0
Bacillus_subtilis	0	0	0	0
Campylobacter_rectus	0	0	0	0
Megasphaera_micronuciformis	0	0	0	0
Porphyromonas_endodontalis	0	0	0	0
Porphyromonas_gingivalis	1	0.0126582	56	0.00192652
Prevotella_denticola	1	0.0126582	40	0.00137608
Prevotella_veroralis	0	0	0	0
Streptococcus_peroris	0	0	0	0
Veillonella_dispar	73	0.924051	4761	0.163788
Veillonella_parvula	4	0.0506329	24211	0.832909
total	79	1	29068	1
cluster10
	count_contigs	percentage_contigs	count_read	percentage_read
Actinomyces_odontolyticus	0	0	0	0
Bacillus_subtilis	20	0.0823045	1046174	0.800085
Campylobacter_rectus	0	0	0	0
Megasphaera_micronuciformis	0	0	0	0
Porphyromonas_endodontalis	0	0	0	0
Porphyromonas_gingivalis	1	0.00411523	325	0.000248551
Prevotella_denticola	0	0	0	0
Prevotella_veroralis	2	0.00823045	1314	0.00100491
Streptococcus_peroris	159	0.654321	216154	0.165309
Veillonella_dispar	55	0.226337	10440	0.00798423
Veillonella_parvula	6	0.0246914	33171	0.0253683
total	243	1	1307578	1
