# Supplementary material for: Using QC-Blind for Quality Control and Contamination Screening of Bacteria DNA Sequencing Data Without Reference Genome
Source: Front Microbiol. 2019 Jul 9;10:1560. doi: 10.3389/fmicb.2019.01560 (PMC6637319; doi:10.3389/fmicb.2019.01560)
Supplement: Supplementary File 1 — The clustering results and evaluations of simulated datasets of BS_1_5 (contaminated by HOB5), BS_1_10 (contaminated by HOB10), BS+SC_1_10 (contaminated by HOB10), Ecoli_1_5 (contaminated by HOB5), Ecoli_1_10 (contaminated by HOB10), SA_1_5 (contaminated by HOB5), SA_1_10 (contaminated by HOB10). [file Data_Sheet_1.zip › Supplementary File 1/cluster_BS_1_5.xls]

## Sheet: target_5%
cluster0					1				1
	count_contigs	percentage_contigs	count_read	percentage_read	6	10	0.6		6	10	0.6
Bacillus_subtilis	2	0.0106952	5039	0.00296412	90%+				90%+
Prevotella_veroralis	0	0	0	0	8	10	0.8		8	10	0.8
Porphyromonas_endodontalis	0	0	0	0	80%+				80%+
Streptococcus_peroris	0	0	0	0	9	10	0.9		9	10	0.9
Porphyromonas_gingivalis	185	0.989305	1694962	0.997036
Megasphaera_micronuciformis	0	0	0	0
total	187	1	1700001	1		Homogeneity
						Homogeneity_contigs	percentage	Homogeneity_read	percentage
cluster1						1	0.6	1	0.6
	count_contigs	percentage_contigs	count_read	percentage_read		90%+	0.8	90%+	0.8
Bacillus_subtilis	0	0	0	0		80%+	0.9	80%+	0.9
Prevotella_veroralis	2	1	3429	1
Porphyromonas_endodontalis	0	0	0	0
Streptococcus_peroris	0	0	0	0
Porphyromonas_gingivalis	0	0	0	0
Megasphaera_micronuciformis	0	0	0	0						Target concentration
total	2	1	3429	1							cluster0	cluster2	cluster5	cluster8	cluster9
										target concentration_contig	0.005	0.0025	0.948	0.0074	0.0371
cluster2										target concentration_read	0.0082	0.0006	0.9463	0.0074	0.0375
	count_contigs	percentage_contigs	count_read	percentage_read
Bacillus_subtilis	1	1	386	1
Prevotella_veroralis	0	0	0	0
Porphyromonas_endodontalis	0	0	0	0
Streptococcus_peroris	0	0	0	0
Porphyromonas_gingivalis	0	0	0	0
Megasphaera_micronuciformis	0	0	0	0
total	1	1	386	1
cluster3
	count_contigs	percentage_contigs	count_read	percentage_read
Bacillus_subtilis	0	0	0	0
Prevotella_veroralis	90	0.9375	1070649	0.947533
Porphyromonas_endodontalis	0	0	0	0
Streptococcus_peroris	3	0.03125	29848	0.0264157
Porphyromonas_gingivalis	3	0.03125	29436	0.0260511
Megasphaera_micronuciformis	0	0	0	0
total	96	1	1129933	1
cluster4
	count_contigs	percentage_contigs	count_read	percentage_read
Bacillus_subtilis	0	0	0	0
Prevotella_veroralis	0	0	0	0
Porphyromonas_endodontalis	0	0	0	0
Streptococcus_peroris	181	1	3075352	1
Porphyromonas_gingivalis	0	0	0	0
Megasphaera_micronuciformis	0	0	0	0
total	181	1	3075352	1
cluster5
	count_contigs	percentage_contigs	count_read	percentage_read
Bacillus_subtilis	383	1	583610	1
Prevotella_veroralis	0	0	0	0
Porphyromonas_endodontalis	0	0	0	0
Streptococcus_peroris	0	0	0	0
Porphyromonas_gingivalis	0	0	0	0
Megasphaera_micronuciformis	0	0	0	0
total	383	1	583610	1
cluster6
	count_contigs	percentage_contigs	count_read	percentage_read
Bacillus_subtilis	0	0	0	0
Prevotella_veroralis	5	0.178571	59003	0.263155
Porphyromonas_endodontalis	0	0	0	0
Streptococcus_peroris	0	0	0	0
Porphyromonas_gingivalis	23	0.821429	165211	0.736845
Megasphaera_micronuciformis	0	0	0	0
total	28	1	224214	1
cluster7
	count_contigs	percentage_contigs	count_read	percentage_read
Bacillus_subtilis	0	0	0	0
Prevotella_veroralis	0	0	0	0
Porphyromonas_endodontalis	0	0	0	0
Streptococcus_peroris	0	0	0	0
Porphyromonas_gingivalis	1	1	2116	1
Megasphaera_micronuciformis	0	0	0	0
total	1	1	2116	1
cluster8
	count_contigs	percentage_contigs	count_read	percentage_read
Bacillus_subtilis	3	1	4568	1
Prevotella_veroralis	0	0	0	0
Porphyromonas_endodontalis	0	0	0	0
Streptococcus_peroris	0	0	0	0
Porphyromonas_gingivalis	0	0	0	0
Megasphaera_micronuciformis	0	0	0	0
total	3	1	4568	1
cluster9
	count_contigs	percentage_contigs	count_read	percentage_read
Bacillus_subtilis	15	0.625	23102	0.14055
Prevotella_veroralis	2	0.0833333	8005	0.0487017
Porphyromonas_endodontalis	0	0	0	0
Streptococcus_peroris	7	0.291667	133261	0.810748
Porphyromonas_gingivalis	0	0	0	0
Megasphaera_micronuciformis	0	0	0	0
total	24	1	164368	1

## Sheet: target_35%
cluster0					1				1
	count_contigs	percentage_contigs	count_read	percentage_read	3	8	0.375		3	8	0.375
Bacillus_subtilis	1	0.5	10565	0.889235	90%+				90%+
Prevotella_veroralis	0	0	0	0	5	8	0.625		5	8	0.625
Porphyromonas_endodontalis	0	0	0	0	80%+				80%+
Streptococcus_peroris	0	0	0	0	5	8	0.625		6	8	0.75
Porphyromonas_gingivalis	1	0.5	1316	0.110765
Megasphaera_micronuciformis	0	0	0	0
total	2	1	11881	1		Homogeneity
						Homogeneity_contigs	percentage	Homogeneity_read	percentage
cluster1						1	0.375	1	0.375
	count_contigs	percentage_contigs	count_read	percentage_read		90%+	0.625	90%+	0.625
Bacillus_subtilis	0	0	0	0		80%+	0.625	80%+	0.75
Prevotella_veroralis	92	0.968421	736439	0.973635
Porphyromonas_endodontalis	0	0	0	0
Streptococcus_peroris	0	0	0	0
Porphyromonas_gingivalis	3	0.0315789	19942	0.026365
Megasphaera_micronuciformis	0	0	0	0
total	95	1	756381	1
cluster2
	count_contigs	percentage_contigs	count_read	percentage_read						Target concentration
Bacillus_subtilis	0	0	0	0							cluster0	cluster3	cluster4	cluster5	cluster7
Prevotella_veroralis	0	0	0	0						target concentration_contig	0.0025	0.0372	0.9454	0.0124	0.0025
Porphyromonas_endodontalis	0	0	0	0						target concentration_read	0.0025	0.0375	0.9453	0.0119	0.0028
Streptococcus_peroris	0	0	0	0
Porphyromonas_gingivalis	0	0	0	0
Megasphaera_micronuciformis	4	1	157806	1
total	4	1	157806	1
cluster3
	count_contigs	percentage_contigs	count_read	percentage_read
Bacillus_subtilis	15	0.555556	161395	0.57905
Prevotella_veroralis	2	0.0740741	5478	0.0196539
Porphyromonas_endodontalis	0	0	0	0
Streptococcus_peroris	10	0.37037	111851	0.401297
Porphyromonas_gingivalis	0	0	0	0
Megasphaera_micronuciformis	0	0	0	0
total	27	1	278724	1
cluster4
	count_contigs	percentage_contigs	count_read	percentage_read
Bacillus_subtilis	381	1	4063825	1
Prevotella_veroralis	0	0	0	0
Porphyromonas_endodontalis	0	0	0	0
Streptococcus_peroris	0	0	0	0
Porphyromonas_gingivalis	0	0	0	0
Megasphaera_micronuciformis	0	0	0	0
total	381	1	4063825	1
cluster5
	count_contigs	percentage_contigs	count_read	percentage_read
Bacillus_subtilis	5	0.0268817	51208	0.0237707
Prevotella_veroralis	0	0	0	0
Porphyromonas_endodontalis	0	0	0	0
Streptococcus_peroris	181	0.973118	2103037	0.976229
Porphyromonas_gingivalis	0	0	0	0
Megasphaera_micronuciformis	0	0	0	0
total	186	1	2154245	1
cluster6
	count_contigs	percentage_contigs	count_read	percentage_read
Bacillus_subtilis	0	0	0	0
Prevotella_veroralis	0	0	0	0
Porphyromonas_endodontalis	0	0	0	0
Streptococcus_peroris	0	0	0	0
Porphyromonas_gingivalis	185	1	1161279	1
Megasphaera_micronuciformis	0	0	0	0
total	185	1	1161279	1
cluster7
	count_contigs	percentage_contigs	count_read	percentage_read
Bacillus_subtilis	1	0.0344828	11828	0.0729903
Prevotella_veroralis	5	0.172414	40613	0.250622
Porphyromonas_endodontalis	0	0	0	0
Streptococcus_peroris	0	0	0	0
Porphyromonas_gingivalis	23	0.793103	109608	0.676388
Megasphaera_micronuciformis	0	0	0	0
total	29	1	162049	1

## Sheet: target_65%
cluster0					1				1
	count_contigs	percentage_contigs	count_read	percentage_read	3	8	0.375		3	8	0.375
Bacillus_subtilis	0	0	0	0	90%+				90%+
Prevotella_veroralis	92	0.968421	395546	0.973585	5	8	0.625		5	8	0.625
Porphyromonas_endodontalis	0	0	0	0	80%+				80%+
Streptococcus_peroris	0	0	0	0	5	8	0.625		7	8	0.875
Porphyromonas_gingivalis	3	0.0315789	10732	0.0264154
Megasphaera_micronuciformis	0	0	0	0
total	95	1	406278	1
						Homogeneity
cluster1						Homogeneity_contigs	percentage	Homogeneity_read	percentage
	count_contigs	percentage_contigs	count_read	percentage_read		1	0.375	1	0.375
Bacillus_subtilis	0	0	0	0		90%+	0.625	90%+	0.625
Prevotella_veroralis	5	0.142857	21656	0.0455143		80%+	0.625	80%+	0.875
Porphyromonas_endodontalis	0	0	0	0
Streptococcus_peroris	0	0	0	0
Porphyromonas_gingivalis	27	0.771429	72821	0.153048
Megasphaera_micronuciformis	3	0.0857143	381329	0.801438
total	35	1	475806	1
cluster2
	count_contigs	percentage_contigs	count_read	percentage_read
Bacillus_subtilis	1	0.00549451	18796	0.0163251						Target concentration
Prevotella_veroralis	0	0	0	0							cluster2	cluster3	cluster5	cluster7
Porphyromonas_endodontalis	0	0	0	0						target concentration_contig	0.0025	0.0075	0.0498	0.9403
Streptococcus_peroris	181	0.994505	1132563	0.983675						target concentration_read	0.0024	0.0072	0.0501	0.9404
Porphyromonas_gingivalis	0	0	0	0
Megasphaera_micronuciformis	0	0	0	0
total	182	1	1151359	1
cluster3
	count_contigs	percentage_contigs	count_read	percentage_read
Bacillus_subtilis	3	0.5	57277	0.313874
Prevotella_veroralis	0	0	0	0
Porphyromonas_endodontalis	0	0	0	0
Streptococcus_peroris	0	0	0	0
Porphyromonas_gingivalis	0	0	0	0
Megasphaera_micronuciformis	3	0.5	125207	0.686126
total	6	1	182484	1
cluster4
	count_contigs	percentage_contigs	count_read	percentage_read
Bacillus_subtilis	0	0	0	0
Prevotella_veroralis	0	0	0	0
Porphyromonas_endodontalis	0	0	0	0
Streptococcus_peroris	0	0	0	0
Porphyromonas_gingivalis	1	1	765	1
Megasphaera_micronuciformis	0	0	0	0
total	1	1	765	1
cluster5
	count_contigs	percentage_contigs	count_read	percentage_read
Bacillus_subtilis	20	0.625	398420	0.864152
Prevotella_veroralis	2	0.0625	2972	0.00644611
Porphyromonas_endodontalis	0	0	0	0
Streptococcus_peroris	10	0.3125	59661	0.129402
Porphyromonas_gingivalis	0	0	0	0
Megasphaera_micronuciformis	0	0	0	0
total	32	1	461053	1
cluster6
	count_contigs	percentage_contigs	count_read	percentage_read
Bacillus_subtilis	0	0	0	0
Prevotella_veroralis	0	0	0	0
Porphyromonas_endodontalis	0	0	0	0
Streptococcus_peroris	0	0	0	0
Porphyromonas_gingivalis	181	1	612026	1
Megasphaera_micronuciformis	0	0	0	0
total	181	1	612026	1
cluster7
	count_contigs	percentage_contigs	count_read	percentage_read
Bacillus_subtilis	378	1	7483017	1
Prevotella_veroralis	0	0	0	0
Porphyromonas_endodontalis	0	0	0	0
Streptococcus_peroris	0	0	0	0
Porphyromonas_gingivalis	0	0	0	0
Megasphaera_micronuciformis	0	0	0	0
total	378	1	7483017	1

## Sheet: target_95%
cluster0					1				1
	count_contigs	percentage_contigs	count_read	percentage_read	4	9	0.444444		4	9	0.444444
Bacillus_subtilis	0	0	0	0	90%+				90%+
Prevotella_veroralis	0	0	0	0	8	9	0.888889		8	9	0.888889
Porphyromonas_endodontalis	0	0	0	0	80%+				80%+
Streptococcus_peroris	0	0	0	0	8	9	0.888889		9	9	1
Porphyromonas_gingivalis	3	1	141	1
Megasphaera_micronuciformis	0	0	0	0
total	3	1	141	1
						Homogeneity
cluster1						Homogeneity_contigs	percentage	Homogeneity_read	percentage
	count_contigs	percentage_contigs	count_read	percentage_read		1	0.4444	1	0.4444
Bacillus_subtilis	0	0	0	0		90%+	0.8889	90%+	0.8889
Prevotella_veroralis	133	0.93007	59710	0.965712		80%+	0.8889	80%+	1
Porphyromonas_endodontalis	0	0	0	0
Streptococcus_peroris	0	0	0	0
Porphyromonas_gingivalis	10	0.0699301	2120	0.0342876
Megasphaera_micronuciformis	0	0	0	0
total	143	1	61830	1
cluster2										Target concentration
	count_contigs	percentage_contigs	count_read	percentage_read							cluster4	cluster6
Bacillus_subtilis	0	0	0	0						target concentration_contig	0.9975	0.0025
Prevotella_veroralis	2	0.0588235	429	0.0975887						target concentration_read	0.9983	0.0017
Porphyromonas_endodontalis	0	0	0	0
Streptococcus_peroris	0	0	0	0
Porphyromonas_gingivalis	32	0.941176	3967	0.902411
Megasphaera_micronuciformis	0	0	0	0
total	34	1	4396	1
cluster3
	count_contigs	percentage_contigs	count_read	percentage_read
Bacillus_subtilis	0	0	0	0
Prevotella_veroralis	0	0	0	0
Porphyromonas_endodontalis	0	0	0	0
Streptococcus_peroris	0	0	0	0
Porphyromonas_gingivalis	53	1	3476	1
Megasphaera_micronuciformis	0	0	0	0
total	53	1	3476	1
cluster4
	count_contigs	percentage_contigs	count_read	percentage_read
Bacillus_subtilis	401	0.992574	11605689	0.993727
Prevotella_veroralis	0	0	0	0
Porphyromonas_endodontalis	0	0	0	0
Streptococcus_peroris	0	0	0	0
Porphyromonas_gingivalis	0	0	0	0
Megasphaera_micronuciformis	3	0.00742574	73265	0.00627325
total	404	1	11678954	1
cluster5
	count_contigs	percentage_contigs	count_read	percentage_read
Bacillus_subtilis	0	0	0	0
Prevotella_veroralis	0	0	0	0
Porphyromonas_endodontalis	0	0	0	0
Streptococcus_peroris	0	0	0	0
Porphyromonas_gingivalis	479	1	76421	1
Megasphaera_micronuciformis	0	0	0	0
total	479	1	76421	1
cluster6
	count_contigs	percentage_contigs	count_read	percentage_read
Bacillus_subtilis	1	0.0555556	20015	0.818844
Prevotella_veroralis	4	0.222222	750	0.0306836
Porphyromonas_endodontalis	0	0	0	0
Streptococcus_peroris	3	0.166667	2784	0.113898
Porphyromonas_gingivalis	10	0.555556	894	0.0365749
Megasphaera_micronuciformis	0	0	0	0
total	18	1	24443	1
cluster7
	count_contigs	percentage_contigs	count_read	percentage_read
Bacillus_subtilis	0	0	0	0
Prevotella_veroralis	0	0	0	0
Porphyromonas_endodontalis	0	0	0	0
Streptococcus_peroris	156	1	168698	1
Porphyromonas_gingivalis	0	0	0	0
Megasphaera_micronuciformis	0	0	0	0
total	156	1	168698	1
cluster8
	count_contigs	percentage_contigs	count_read	percentage_read
Bacillus_subtilis	0	0	0	0
Prevotella_veroralis	1	0.0144928	136	0.0143672
Porphyromonas_endodontalis	0	0	0	0
Streptococcus_peroris	0	0	0	0
Porphyromonas_gingivalis	68	0.985507	9330	0.985633
Megasphaera_micronuciformis	0	0	0	0
total	69	1	9466	1
