# Supplementary material for: Using QC-Blind for Quality Control and Contamination Screening of Bacteria DNA Sequencing Data Without Reference Genome
Source: Front Microbiol. 2019 Jul 9;10:1560. doi: 10.3389/fmicb.2019.01560 (PMC6637319; doi:10.3389/fmicb.2019.01560)
Supplement: Supplementary File 1 — The clustering results and evaluations of simulated datasets of BS_1_5 (contaminated by HOB5), BS_1_10 (contaminated by HOB10), BS+SC_1_10 (contaminated by HOB10), Ecoli_1_5 (contaminated by HOB5), Ecoli_1_10 (contaminated by HOB10), SA_1_5 (contaminated by HOB5), SA_1_10 (contaminated by HOB10). [file Data_Sheet_1.zip › Supplementary File 1/cluster_Ecoli_1_10.xls]

## Sheet: target_5%
cluster0						1				1
	count_contigs	percentage_contigs	count_read	percentage_read		9	19	0.473684		9	19	0.473684
Actinomyces_odontolyticus	0	0	0	0		90%+				90%+
Campylobacter_rectus	0	0	0	0		11	19	0.578947		11	19	0.578947
Ecoli	0	0	0	0		80%+				80%+
Megasphaera_micronuciformis	0	0	0	0		12	19	0.631579		13	19	0.684211
Porphyromonas_endodontalis	0	0	0	0
Porphyromonas_gingivalis	2	0.666667	17643	0.921642
Prevotella_denticola	1	0.333333	1500	0.0783576		Homogeneity
Prevotella_veroralis	0	0	0	0		Homogeneity_contigs	percentage	Homogeneity_read	percentage
Streptococcus_peroris	0	0	0	0		1	0.4737	1	0.4737
Veillonella_dispar	0	0	0	0		90%+	0.5789	90%+	0.5789
Veillonella_parvula	0	0	0	0		80%+	0.6316	80%+	0.6842
total	3	1	19143	1
cluster1
	count_contigs	percentage_contigs	count_read	percentage_read
Actinomyces_odontolyticus	0	0	0	0
Campylobacter_rectus	0	0	0	0
Ecoli	0	0	0	0							Target concentration
Megasphaera_micronuciformis	0	0	0	0								cluster3	cluster4	cluster5	cluster6	cluster9	cluster16	cluster17
Porphyromonas_endodontalis	0	0	0	0							target concentration_contig	0.0045	0.0045	0.0045	0.0112	0.9554	0.0156	0.0045
Porphyromonas_gingivalis	0	0	0	0							target concentration_read	0.0015	0.0006	0.0043	0.0026	0.9808	0.0057	0.0045
Prevotella_denticola	0	0	0	0
Prevotella_veroralis	0	0	0	0
Streptococcus_peroris	187	1	4149030	1
Veillonella_dispar	0	0	0	0
Veillonella_parvula	0	0	0	0
total	187	1	4149030	1
cluster2
	count_contigs	percentage_contigs	count_read	percentage_read
Actinomyces_odontolyticus	0	0	0	0
Campylobacter_rectus	0	0	0	0
Ecoli	0	0	0	0
Megasphaera_micronuciformis	0	0	0	0
Porphyromonas_endodontalis	0	0	0	0
Porphyromonas_gingivalis	0	0	0	0
Prevotella_denticola	1	0.5	553	0.259624
Prevotella_veroralis	1	0.5	1577	0.740376
Streptococcus_peroris	0	0	0	0
Veillonella_dispar	0	0	0	0
Veillonella_parvula	0	0	0	0
total	2	1	2130	1
cluster3
	count_contigs	percentage_contigs	count_read	percentage_read
Actinomyces_odontolyticus	0	0	0	0
Campylobacter_rectus	0	0	0	0
Ecoli	2	1	1651	1
Megasphaera_micronuciformis	0	0	0	0
Porphyromonas_endodontalis	0	0	0	0
Porphyromonas_gingivalis	0	0	0	0
Prevotella_denticola	0	0	0	0
Prevotella_veroralis	0	0	0	0
Streptococcus_peroris	0	0	0	0
Veillonella_dispar	0	0	0	0
Veillonella_parvula	0	0	0	0
total	2	1	1651	1
cluster4
	count_contigs	percentage_contigs	count_read	percentage_read
Actinomyces_odontolyticus	0	0	0	0
Campylobacter_rectus	0	0	0	0
Ecoli	2	1	636	1
Megasphaera_micronuciformis	0	0	0	0
Porphyromonas_endodontalis	0	0	0	0
Porphyromonas_gingivalis	0	0	0	0
Prevotella_denticola	0	0	0	0
Prevotella_veroralis	0	0	0	0
Streptococcus_peroris	0	0	0	0
Veillonella_dispar	0	0	0	0
Veillonella_parvula	0	0	0	0
total	2	1	636	1
cluster5
	count_contigs	percentage_contigs	count_read	percentage_read
Actinomyces_odontolyticus	0	0	0	0
Campylobacter_rectus	0	0	0	0
Ecoli	2	0.4	4826	0.41896
Megasphaera_micronuciformis	0	0	0	0
Porphyromonas_endodontalis	0	0	0	0
Porphyromonas_gingivalis	0	0	0	0
Prevotella_denticola	3	0.6	6693	0.58104
Prevotella_veroralis	0	0	0	0
Streptococcus_peroris	0	0	0	0
Veillonella_dispar	0	0	0	0
Veillonella_parvula	0	0	0	0
total	5	1	11519	1
cluster6
	count_contigs	percentage_contigs	count_read	percentage_read
Actinomyces_odontolyticus	0	0	0	0
Campylobacter_rectus	0	0	0	0
Ecoli	5	0.357143	2980	0.0544451
Megasphaera_micronuciformis	0	0	0	0
Porphyromonas_endodontalis	0	0	0	0
Porphyromonas_gingivalis	4	0.285714	16084	0.293858
Prevotella_denticola	2	0.142857	2474	0.0452004
Prevotella_veroralis	0	0	0	0
Streptococcus_peroris	2	0.142857	25975	0.474568
Veillonella_dispar	1	0.0714286	7221	0.131929
Veillonella_parvula	0	0	0	0
total	14	1	54734	1
cluster7
	count_contigs	percentage_contigs	count_read	percentage_read
Actinomyces_odontolyticus	0	0	0	0
Campylobacter_rectus	0	0	0	0
Ecoli	0	0	0	0
Megasphaera_micronuciformis	0	0	0	0
Porphyromonas_endodontalis	0	0	0	0
Porphyromonas_gingivalis	0	0	0	0
Prevotella_denticola	0	0	0	0
Prevotella_veroralis	0	0	0	0
Streptococcus_peroris	0	0	0	0
Veillonella_dispar	138	0.932432	1042894	0.489846
Veillonella_parvula	10	0.0675676	1086130	0.510154
total	148	1	2129024	1
cluster8
	count_contigs	percentage_contigs	count_read	percentage_read
Actinomyces_odontolyticus	0	0	0	0
Campylobacter_rectus	0	0	0	0
Ecoli	0	0	0	0
Megasphaera_micronuciformis	0	0	0	0
Porphyromonas_endodontalis	0	0	0	0
Porphyromonas_gingivalis	0	0	0	0
Prevotella_denticola	0	0	0	0
Prevotella_veroralis	0	0	0	0
Streptococcus_peroris	0	0	0	0
Veillonella_dispar	3	1	21434	1
Veillonella_parvula	0	0	0	0
total	3	1	21434	1
cluster9
	count_contigs	percentage_contigs	count_read	percentage_read
Actinomyces_odontolyticus	0	0	0	0
Campylobacter_rectus	0	0	0	0
Ecoli	428	1	1104865	1
Megasphaera_micronuciformis	0	0	0	0
Porphyromonas_endodontalis	0	0	0	0
Porphyromonas_gingivalis	0	0	0	0
Prevotella_denticola	0	0	0	0
Prevotella_veroralis	0	0	0	0
Streptococcus_peroris	0	0	0	0
Veillonella_dispar	0	0	0	0
Veillonella_parvula	0	0	0	0
total	428	1	1104865	1
cluster10
	count_contigs	percentage_contigs	count_read	percentage_read
Actinomyces_odontolyticus	0	0	0	0
Campylobacter_rectus	0	0	0	0
Ecoli	0	0	0	0
Megasphaera_micronuciformis	0	0	0	0
Porphyromonas_endodontalis	0	0	0	0
Porphyromonas_gingivalis	2	1	4835	1
Prevotella_denticola	0	0	0	0
Prevotella_veroralis	0	0	0	0
Streptococcus_peroris	0	0	0	0
Veillonella_dispar	0	0	0	0
Veillonella_parvula	0	0	0	0
total	2	1	4835	1
cluster11
	count_contigs	percentage_contigs	count_read	percentage_read
Actinomyces_odontolyticus	0	0	0	0
Campylobacter_rectus	18	1	1298833	1
Ecoli	0	0	0	0
Megasphaera_micronuciformis	0	0	0	0
Porphyromonas_endodontalis	0	0	0	0
Porphyromonas_gingivalis	0	0	0	0
Prevotella_denticola	0	0	0	0
Prevotella_veroralis	0	0	0	0
Streptococcus_peroris	0	0	0	0
Veillonella_dispar	0	0	0	0
Veillonella_parvula	0	0	0	0
total	18	1	1298833	1
cluster12
	count_contigs	percentage_contigs	count_read	percentage_read
Actinomyces_odontolyticus	0	0	0	0
Campylobacter_rectus	0	0	0	0
Ecoli	0	0	0	0
Megasphaera_micronuciformis	0	0	0	0
Porphyromonas_endodontalis	0	0	0	0
Porphyromonas_gingivalis	13	0.0921986	130786	0.0753013
Prevotella_denticola	29	0.205674	151291	0.0871073
Prevotella_veroralis	99	0.702128	1454758	0.837591
Streptococcus_peroris	0	0	0	0
Veillonella_dispar	0	0	0	0
Veillonella_parvula	0	0	0	0
total	141	1	1736835	1
cluster13
	count_contigs	percentage_contigs	count_read	percentage_read
Actinomyces_odontolyticus	0	0	0	0
Campylobacter_rectus	0	0	0	0
Ecoli	0	0	0	0
Megasphaera_micronuciformis	0	0	0	0
Porphyromonas_endodontalis	0	0	0	0
Porphyromonas_gingivalis	190	1	2253399	1
Prevotella_denticola	0	0	0	0
Prevotella_veroralis	0	0	0	0
Streptococcus_peroris	0	0	0	0
Veillonella_dispar	0	0	0	0
Veillonella_parvula	0	0	0	0
total	190	1	2253399	1
cluster14
	count_contigs	percentage_contigs	count_read	percentage_read
Actinomyces_odontolyticus	0	0	0	0
Campylobacter_rectus	0	0	0	0
Ecoli	0	0	0	0
Megasphaera_micronuciformis	0	0	0	0
Porphyromonas_endodontalis	0	0	0	0
Porphyromonas_gingivalis	0	0	0	0
Prevotella_denticola	8	0.8	16983	0.831196
Prevotella_veroralis	2	0.2	3449	0.168804
Streptococcus_peroris	0	0	0	0
Veillonella_dispar	0	0	0	0
Veillonella_parvula	0	0	0	0
total	10	1	20432	1
cluster15
	count_contigs	percentage_contigs	count_read	percentage_read
Actinomyces_odontolyticus	0	0	0	0
Campylobacter_rectus	0	0	0	0
Ecoli	0	0	0	0
Megasphaera_micronuciformis	0	0	0	0
Porphyromonas_endodontalis	0	0	0	0
Porphyromonas_gingivalis	0	0	0	0
Prevotella_denticola	244	0.995918	1320375	0.989118
Prevotella_veroralis	1	0.00408163	14526	0.0108817
Streptococcus_peroris	0	0	0	0
Veillonella_dispar	0	0	0	0
Veillonella_parvula	0	0	0	0
total	245	1	1334901	1
cluster16
	count_contigs	percentage_contigs	count_read	percentage_read
Actinomyces_odontolyticus	0	0	0	0
Campylobacter_rectus	0	0	0	0
Ecoli	7	1	6453	1
Megasphaera_micronuciformis	0	0	0	0
Porphyromonas_endodontalis	0	0	0	0
Porphyromonas_gingivalis	0	0	0	0
Prevotella_denticola	0	0	0	0
Prevotella_veroralis	0	0	0	0
Streptococcus_peroris	0	0	0	0
Veillonella_dispar	0	0	0	0
Veillonella_parvula	0	0	0	0
total	7	1	6453	1
cluster17
	count_contigs	percentage_contigs	count_read	percentage_read
Actinomyces_odontolyticus	0	0	0	0
Campylobacter_rectus	0	0	0	0
Ecoli	2	0.285714	5107	0.142185
Megasphaera_micronuciformis	0	0	0	0
Porphyromonas_endodontalis	0	0	0	0
Porphyromonas_gingivalis	3	0.428571	26704	0.743471
Prevotella_denticola	1	0.142857	2039	0.0567682
Prevotella_veroralis	0	0	0	0
Streptococcus_peroris	0	0	0	0
Veillonella_dispar	1	0.142857	2068	0.0575756
Veillonella_parvula	0	0	0	0
total	7	1	35918	1
cluster18
	count_contigs	percentage_contigs	count_read	percentage_read
Actinomyces_odontolyticus	0	0	0	0
Campylobacter_rectus	0	0	0	0
Ecoli	0	0	0	0
Megasphaera_micronuciformis	0	0	0	0
Porphyromonas_endodontalis	0	0	0	0
Porphyromonas_gingivalis	0	0	0	0
Prevotella_denticola	1	0.125	889	0.0130749
Prevotella_veroralis	3	0.375	8959	0.131764
Streptococcus_peroris	2	0.25	43925	0.646022
Veillonella_dispar	2	0.25	14220	0.209139
Veillonella_parvula	0	0	0	0
total	8	1	67993	1

## Sheet: target_35%
cluster0						1				1
	count_contigs	percentage_contigs	count_read	percentage_read		9	19	0.473684		9	19	0.473684
Actinomyces_odontolyticus	0	0	0	0		90%+				90%+
Campylobacter_rectus	0	0	0	0		11	19	0.578947		10	19	0.526316
Ecoli	1	1	5060	1		80%+				80%+
Megasphaera_micronuciformis	0	0	0	0		13	19	0.684211		14	19	0.736842
Porphyromonas_endodontalis	0	0	0	0
Porphyromonas_gingivalis	0	0	0	0
Prevotella_denticola	0	0	0	0		Homogeneity
Prevotella_veroralis	0	0	0	0		Homogeneity_contigs	percentage	Homogeneity_read	percentage
Streptococcus_peroris	0	0	0	0		1	0.4737	1	0.4737
Veillonella_dispar	0	0	0	0		90%+	0.5789	90%+	0.5263
Veillonella_parvula	0	0	0	0		80%+	0.6842	80%+	0.7368
total	1	1	5060	1
cluster1
	count_contigs	percentage_contigs	count_read	percentage_read
Actinomyces_odontolyticus	0	0	0	0
Campylobacter_rectus	0	0	0	0
Ecoli	0	0	0	0							Target concentration
Megasphaera_micronuciformis	0	0	0	0								cluster0	cluster5	cluster10	cluster12	cluster14	cluster17
Porphyromonas_endodontalis	0	0	0	0							target concentration_contig	0.0022	0.0045	0.0067	0.0157	0.0157	0.9553
Porphyromonas_gingivalis	1	0.2	681	0.115463							target concentration_read	0.0006	0.0045	0.0013	0.0065	0.0032	0.9838
Prevotella_denticola	0	0	0	0
Prevotella_veroralis	4	0.8	5217	0.884537
Streptococcus_peroris	0	0	0	0
Veillonella_dispar	0	0	0	0
Veillonella_parvula	0	0	0	0
total	5	1	5898	1
cluster2
	count_contigs	percentage_contigs	count_read	percentage_read
Actinomyces_odontolyticus	0	0	0	0
Campylobacter_rectus	0	0	0	0
Ecoli	0	0	0	0
Megasphaera_micronuciformis	0	0	0	0
Porphyromonas_endodontalis	0	0	0	0
Porphyromonas_gingivalis	0	0	0	0
Prevotella_denticola	1	1	3586	1
Prevotella_veroralis	0	0	0	0
Streptococcus_peroris	0	0	0	0
Veillonella_dispar	0	0	0	0
Veillonella_parvula	0	0	0	0
total	1	1	3586	1
cluster3
	count_contigs	percentage_contigs	count_read	percentage_read
Actinomyces_odontolyticus	0	0	0	0
Campylobacter_rectus	0	0	0	0
Ecoli	0	0	0	0
Megasphaera_micronuciformis	0	0	0	0
Porphyromonas_endodontalis	0	0	0	0
Porphyromonas_gingivalis	0	0	0	0
Prevotella_denticola	1	0.125	579	0.0115511
Prevotella_veroralis	2	0.25	4804	0.0958404
Streptococcus_peroris	2	0.25	30087	0.600239
Veillonella_dispar	3	0.375	14655	0.292369
Veillonella_parvula	0	0	0	0
total	8	1	50125	1
cluster4
	count_contigs	percentage_contigs	count_read	percentage_read
Actinomyces_odontolyticus	0	0	0	0
Campylobacter_rectus	0	0	0	0
Ecoli	0	0	0	0
Megasphaera_micronuciformis	0	0	0	0
Porphyromonas_endodontalis	0	0	0	0
Porphyromonas_gingivalis	190	1	1540006	1
Prevotella_denticola	0	0	0	0
Prevotella_veroralis	0	0	0	0
Streptococcus_peroris	0	0	0	0
Veillonella_dispar	0	0	0	0
Veillonella_parvula	0	0	0	0
total	190	1	1540006	1
cluster5
	count_contigs	percentage_contigs	count_read	percentage_read
Actinomyces_odontolyticus	0	0	0	0
Campylobacter_rectus	0	0	0	0
Ecoli	2	0.4	35543	0.891472
Megasphaera_micronuciformis	0	0	0	0
Porphyromonas_endodontalis	0	0	0	0
Porphyromonas_gingivalis	0	0	0	0
Prevotella_denticola	3	0.6	4327	0.108528
Prevotella_veroralis	0	0	0	0
Streptococcus_peroris	0	0	0	0
Veillonella_dispar	0	0	0	0
Veillonella_parvula	0	0	0	0
total	5	1	39870	1
cluster6
	count_contigs	percentage_contigs	count_read	percentage_read
Actinomyces_odontolyticus	0	0	0	0
Campylobacter_rectus	0	0	0	0
Ecoli	0	0	0	0
Megasphaera_micronuciformis	0	0	0	0
Porphyromonas_endodontalis	0	0	0	0
Porphyromonas_gingivalis	0	0	0	0
Prevotella_denticola	0	0	0	0
Prevotella_veroralis	0	0	0	0
Streptococcus_peroris	186	1	2830913	1
Veillonella_dispar	0	0	0	0
Veillonella_parvula	0	0	0	0
total	186	1	2830913	1
cluster7
	count_contigs	percentage_contigs	count_read	percentage_read
Actinomyces_odontolyticus	0	0	0	0
Campylobacter_rectus	0	0	0	0
Ecoli	0	0	0	0
Megasphaera_micronuciformis	0	0	0	0
Porphyromonas_endodontalis	0	0	0	0
Porphyromonas_gingivalis	16	0.115942	109323	0.0902126
Prevotella_denticola	26	0.188406	93218	0.0769228
Prevotella_veroralis	93	0.673913	982313	0.810598
Streptococcus_peroris	3	0.0217391	26984	0.022267
Veillonella_dispar	0	0	0	0
Veillonella_parvula	0	0	0	0
total	138	1	1211838	1
cluster8
	count_contigs	percentage_contigs	count_read	percentage_read
Actinomyces_odontolyticus	0	0	0	0
Campylobacter_rectus	0	0	0	0
Ecoli	0	0	0	0
Megasphaera_micronuciformis	0	0	0	0
Porphyromonas_endodontalis	0	0	0	0
Porphyromonas_gingivalis	0	0	0	0
Prevotella_denticola	0	0	0	0
Prevotella_veroralis	0	0	0	0
Streptococcus_peroris	0	0	0	0
Veillonella_dispar	141	0.94	727691	0.49002
Veillonella_parvula	9	0.06	757331	0.50998
total	150	1	1485022	1
cluster9
	count_contigs	percentage_contigs	count_read	percentage_read
Actinomyces_odontolyticus	0	0	0	0
Campylobacter_rectus	0	0	0	0
Ecoli	0	0	0	0
Megasphaera_micronuciformis	0	0	0	0
Porphyromonas_endodontalis	0	0	0	0
Porphyromonas_gingivalis	0	0	0	0
Prevotella_denticola	4	0.8	3721	0.777964
Prevotella_veroralis	1	0.2	1062	0.222036
Streptococcus_peroris	0	0	0	0
Veillonella_dispar	0	0	0	0
Veillonella_parvula	0	0	0	0
total	5	1	4783	1
cluster10
	count_contigs	percentage_contigs	count_read	percentage_read
Actinomyces_odontolyticus	0	0	0	0
Campylobacter_rectus	0	0	0	0
Ecoli	3	1	9946	1
Megasphaera_micronuciformis	0	0	0	0
Porphyromonas_endodontalis	0	0	0	0
Porphyromonas_gingivalis	0	0	0	0
Prevotella_denticola	0	0	0	0
Prevotella_veroralis	0	0	0	0
Streptococcus_peroris	0	0	0	0
Veillonella_dispar	0	0	0	0
Veillonella_parvula	0	0	0	0
total	3	1	9946	1
cluster11
	count_contigs	percentage_contigs	count_read	percentage_read
Actinomyces_odontolyticus	0	0	0	0
Campylobacter_rectus	0	0	0	0
Ecoli	0	0	0	0
Megasphaera_micronuciformis	0	0	0	0
Porphyromonas_endodontalis	0	0	0	0
Porphyromonas_gingivalis	3	0.6	16960	0.856825
Prevotella_denticola	1	0.2	1351	0.068253
Prevotella_veroralis	0	0	0	0
Streptococcus_peroris	0	0	0	0
Veillonella_dispar	1	0.2	1483	0.0749217
Veillonella_parvula	0	0	0	0
total	5	1	19794	1
cluster12
	count_contigs	percentage_contigs	count_read	percentage_read
Actinomyces_odontolyticus	0	0	0	0
Campylobacter_rectus	0	0	0	0
Ecoli	7	1	51407	1
Megasphaera_micronuciformis	0	0	0	0
Porphyromonas_endodontalis	0	0	0	0
Porphyromonas_gingivalis	0	0	0	0
Prevotella_denticola	0	0	0	0
Prevotella_veroralis	0	0	0	0
Streptococcus_peroris	0	0	0	0
Veillonella_dispar	0	0	0	0
Veillonella_parvula	0	0	0	0
total	7	1	51407	1
cluster13
	count_contigs	percentage_contigs	count_read	percentage_read
Actinomyces_odontolyticus	0	0	0	0
Campylobacter_rectus	18	1	889984	1
Ecoli	0	0	0	0
Megasphaera_micronuciformis	0	0	0	0
Porphyromonas_endodontalis	0	0	0	0
Porphyromonas_gingivalis	0	0	0	0
Prevotella_denticola	0	0	0	0
Prevotella_veroralis	0	0	0	0
Streptococcus_peroris	0	0	0	0
Veillonella_dispar	0	0	0	0
Veillonella_parvula	0	0	0	0
total	18	1	889984	1
cluster14
	count_contigs	percentage_contigs	count_read	percentage_read
Actinomyces_odontolyticus	0	0	0	0
Campylobacter_rectus	0	0	0	0
Ecoli	7	1	25501	1
Megasphaera_micronuciformis	0	0	0	0
Porphyromonas_endodontalis	0	0	0	0
Porphyromonas_gingivalis	0	0	0	0
Prevotella_denticola	0	0	0	0
Prevotella_veroralis	0	0	0	0
Streptococcus_peroris	0	0	0	0
Veillonella_dispar	0	0	0	0
Veillonella_parvula	0	0	0	0
total	7	1	25501	1
cluster15
	count_contigs	percentage_contigs	count_read	percentage_read
Actinomyces_odontolyticus	0	0	0	0
Campylobacter_rectus	0	0	0	0
Ecoli	0	0	0	0
Megasphaera_micronuciformis	0	0	0	0
Porphyromonas_endodontalis	0	0	0	0
Porphyromonas_gingivalis	4	0.5	8295	0.696298
Prevotella_denticola	3	0.375	2255	0.189289
Prevotella_veroralis	1	0.125	1363	0.114413
Streptococcus_peroris	0	0	0	0
Veillonella_dispar	0	0	0	0
Veillonella_parvula	0	0	0	0
total	8	1	11913	1
cluster16
	count_contigs	percentage_contigs	count_read	percentage_read
Actinomyces_odontolyticus	0	0	0	0
Campylobacter_rectus	0	0	0	0
Ecoli	0	0	0	0
Megasphaera_micronuciformis	0	0	0	0
Porphyromonas_endodontalis	0	0	0	0
Porphyromonas_gingivalis	0	0	0	0
Prevotella_denticola	248	0.995984	913212	0.989393
Prevotella_veroralis	1	0.00401606	9790	0.0106067
Streptococcus_peroris	0	0	0	0
Veillonella_dispar	0	0	0	0
Veillonella_parvula	0	0	0	0
total	249	1	923002	1
cluster17
	count_contigs	percentage_contigs	count_read	percentage_read
Actinomyces_odontolyticus	0	0	0	0
Campylobacter_rectus	0	0	0	0
Ecoli	427	1	7727391	1
Megasphaera_micronuciformis	0	0	0	0
Porphyromonas_endodontalis	0	0	0	0
Porphyromonas_gingivalis	0	0	0	0
Prevotella_denticola	0	0	0	0
Prevotella_veroralis	0	0	0	0
Streptococcus_peroris	0	0	0	0
Veillonella_dispar	0	0	0	0
Veillonella_parvula	0	0	0	0
total	427	1	7727391	1
cluster18
	count_contigs	percentage_contigs	count_read	percentage_read
Actinomyces_odontolyticus	0	0	0	0
Campylobacter_rectus	0	0	0	0
Ecoli	0	0	0	0
Megasphaera_micronuciformis	0	0	0	0
Porphyromonas_endodontalis	0	0	0	0
Porphyromonas_gingivalis	0	0	0	0
Prevotella_denticola	3	0.428571	4789	0.329662
Prevotella_veroralis	4	0.571429	9738	0.670338
Streptococcus_peroris	0	0	0	0
Veillonella_dispar	0	0	0	0
Veillonella_parvula	0	0	0	0
total	7	1	14527	1

## Sheet: target_65%
cluster0						1				1
	count_contigs	percentage_contigs	count_read	percentage_read		10	21	0.47619		10	21	0.47619
Actinomyces_odontolyticus	0	0	0	0		90%+				90%+
Campylobacter_rectus	0	0	0	0		12	21	0.571429		12	21	0.571429
Ecoli	0	0	0	0		80%+				80%+
Megasphaera_micronuciformis	0	0	0	0		16	21	0.761905		16	21	0.761905
Porphyromonas_endodontalis	0	0	0	0
Porphyromonas_gingivalis	14	0.105263	58117	0.0909236
Prevotella_denticola	27	0.203008	52908	0.0827742		Homogeneity
Prevotella_veroralis	92	0.691729	528160	0.826302		Homogeneity_contigs	percentage	Homogeneity_read	percentage
Streptococcus_peroris	0	0	0	0		1	0.4762	1	0.4762
Veillonella_dispar	0	0	0	0		90%+	0.5714	90%+	0.5714
Veillonella_parvula	0	0	0	0		80%+	0.7619	80%+	0.7619
total	133	1	639185	1
cluster1
	count_contigs	percentage_contigs	count_read	percentage_read
Actinomyces_odontolyticus	0	0	0	0
Campylobacter_rectus	0	0	0	0							Target concentration
Ecoli	424	1	14308892	1								cluster1	cluster3	cluster4	cluster9	cluster10	cluster19
Megasphaera_micronuciformis	0	0	0	0							target concentration_contig	0.9507	0.0247	0.0022	0.0067	0.0022	0.0135
Porphyromonas_endodontalis	0	0	0	0							target concentration_read	0.9819	0.0096	0.0006	0.0018	0.0023	0.0038
Porphyromonas_gingivalis	0	0	0	0
Prevotella_denticola	0	0	0	0
Prevotella_veroralis	0	0	0	0
Streptococcus_peroris	0	0	0	0
Veillonella_dispar	0	0	0	0
Veillonella_parvula	0	0	0	0
total	424	1	14308892	1
cluster2
	count_contigs	percentage_contigs	count_read	percentage_read
Actinomyces_odontolyticus	0	0	0	0
Campylobacter_rectus	0	0	0	0
Ecoli	0	0	0	0
Megasphaera_micronuciformis	0	0	0	0
Porphyromonas_endodontalis	0	0	0	0
Porphyromonas_gingivalis	0	0	0	0
Prevotella_denticola	0	0	0	0
Prevotella_veroralis	0	0	0	0
Streptococcus_peroris	0	0	0	0
Veillonella_dispar	1	1	2706	1
Veillonella_parvula	0	0	0	0
total	1	1	2706	1
cluster3
	count_contigs	percentage_contigs	count_read	percentage_read
Actinomyces_odontolyticus	0	0	0	0
Campylobacter_rectus	0	0	0	0
Ecoli	11	1	140323	1
Megasphaera_micronuciformis	0	0	0	0
Porphyromonas_endodontalis	0	0	0	0
Porphyromonas_gingivalis	0	0	0	0
Prevotella_denticola	0	0	0	0
Prevotella_veroralis	0	0	0	0
Streptococcus_peroris	0	0	0	0
Veillonella_dispar	0	0	0	0
Veillonella_parvula	0	0	0	0
total	11	1	140323	1
cluster4
	count_contigs	percentage_contigs	count_read	percentage_read
Actinomyces_odontolyticus	0	0	0	0
Campylobacter_rectus	0	0	0	0
Ecoli	1	0.5	9237	0.88005
Megasphaera_micronuciformis	0	0	0	0
Porphyromonas_endodontalis	0	0	0	0
Porphyromonas_gingivalis	1	0.5	1259	0.11995
Prevotella_denticola	0	0	0	0
Prevotella_veroralis	0	0	0	0
Streptococcus_peroris	0	0	0	0
Veillonella_dispar	0	0	0	0
Veillonella_parvula	0	0	0	0
total	2	1	10496	1
cluster5
	count_contigs	percentage_contigs	count_read	percentage_read
Actinomyces_odontolyticus	0	0	0	0
Campylobacter_rectus	0	0	0	0
Ecoli	0	0	0	0
Megasphaera_micronuciformis	12	1	584795	1
Porphyromonas_endodontalis	0	0	0	0
Porphyromonas_gingivalis	0	0	0	0
Prevotella_denticola	0	0	0	0
Prevotella_veroralis	0	0	0	0
Streptococcus_peroris	0	0	0	0
Veillonella_dispar	0	0	0	0
Veillonella_parvula	0	0	0	0
total	12	1	584795	1
cluster6
	count_contigs	percentage_contigs	count_read	percentage_read
Actinomyces_odontolyticus	0	0	0	0
Campylobacter_rectus	0	0	0	0
Ecoli	0	0	0	0
Megasphaera_micronuciformis	0	0	0	0
Porphyromonas_endodontalis	0	0	0	0
Porphyromonas_gingivalis	0	0	0	0
Prevotella_denticola	3	0.25	2695	0.202784
Prevotella_veroralis	9	0.75	10595	0.797216
Streptococcus_peroris	0	0	0	0
Veillonella_dispar	0	0	0	0
Veillonella_parvula	0	0	0	0
total	12	1	13290	1
cluster7
	count_contigs	percentage_contigs	count_read	percentage_read
Actinomyces_odontolyticus	0	0	0	0
Campylobacter_rectus	0	0	0	0
Ecoli	0	0	0	0
Megasphaera_micronuciformis	0	0	0	0
Porphyromonas_endodontalis	0	0	0	0
Porphyromonas_gingivalis	1	0.1	1592	0.0605162
Prevotella_denticola	1	0.1	312	0.01186
Prevotella_veroralis	3	0.3	3506	0.133273
Streptococcus_peroris	3	0.3	15874	0.603414
Veillonella_dispar	2	0.2	5023	0.190938
Veillonella_parvula	0	0	0	0
total	10	1	26307	1
cluster8
	count_contigs	percentage_contigs	count_read	percentage_read
Actinomyces_odontolyticus	0	0	0	0
Campylobacter_rectus	0	0	0	0
Ecoli	0	0	0	0
Megasphaera_micronuciformis	0	0	0	0
Porphyromonas_endodontalis	0	0	0	0
Porphyromonas_gingivalis	0	0	0	0
Prevotella_denticola	0	0	0	0
Prevotella_veroralis	0	0	0	0
Streptococcus_peroris	0	0	0	0
Veillonella_dispar	139	0.965278	383338	0.59909
Veillonella_parvula	5	0.0347222	256529	0.40091
total	144	1	639867	1
cluster9
	count_contigs	percentage_contigs	count_read	percentage_read
Actinomyces_odontolyticus	0	0	0	0
Campylobacter_rectus	0	0	0	0
Ecoli	3	1	26193	1
Megasphaera_micronuciformis	0	0	0	0
Porphyromonas_endodontalis	0	0	0	0
Porphyromonas_gingivalis	0	0	0	0
Prevotella_denticola	0	0	0	0
Prevotella_veroralis	0	0	0	0
Streptococcus_peroris	0	0	0	0
Veillonella_dispar	0	0	0	0
Veillonella_parvula	0	0	0	0
total	3	1	26193	1
cluster10
	count_contigs	percentage_contigs	count_read	percentage_read
Actinomyces_odontolyticus	0	0	0	0
Campylobacter_rectus	0	0	0	0
Ecoli	1	0.2	33249	0.843241
Megasphaera_micronuciformis	0	0	0	0
Porphyromonas_endodontalis	0	0	0	0
Porphyromonas_gingivalis	1	0.2	3713	0.0941669
Prevotella_denticola	3	0.6	2468	0.0625919
Prevotella_veroralis	0	0	0	0
Streptococcus_peroris	0	0	0	0
Veillonella_dispar	0	0	0	0
Veillonella_parvula	0	0	0	0
total	5	1	39430	1
cluster11
	count_contigs	percentage_contigs	count_read	percentage_read
Actinomyces_odontolyticus	0	0	0	0
Campylobacter_rectus	0	0	0	0
Ecoli	0	0	0	0
Megasphaera_micronuciformis	0	0	0	0
Porphyromonas_endodontalis	0	0	0	0
Porphyromonas_gingivalis	0	0	0	0
Prevotella_denticola	0	0	0	0
Prevotella_veroralis	0	0	0	0
Streptococcus_peroris	187	1	1529203	1
Veillonella_dispar	0	0	0	0
Veillonella_parvula	0	0	0	0
total	187	1	1529203	1
cluster12
	count_contigs	percentage_contigs	count_read	percentage_read
Actinomyces_odontolyticus	0	0	0	0
Campylobacter_rectus	0	0	0	0
Ecoli	0	0	0	0
Megasphaera_micronuciformis	0	0	0	0
Porphyromonas_endodontalis	0	0	0	0
Porphyromonas_gingivalis	0	0	0	0
Prevotella_denticola	247	0.995968	490315	0.989378
Prevotella_veroralis	1	0.00403226	5264	0.0106219
Streptococcus_peroris	0	0	0	0
Veillonella_dispar	0	0	0	0
Veillonella_parvula	0	0	0	0
total	248	1	495579	1
cluster13
	count_contigs	percentage_contigs	count_read	percentage_read
Actinomyces_odontolyticus	0	0	0	0
Campylobacter_rectus	0	0	0	0
Ecoli	0	0	0	0
Megasphaera_micronuciformis	0	0	0	0
Porphyromonas_endodontalis	0	0	0	0
Porphyromonas_gingivalis	2	0.666667	1979	0.91961
Prevotella_denticola	1	0.333333	173	0.0803903
Prevotella_veroralis	0	0	0	0
Streptococcus_peroris	0	0	0	0
Veillonella_dispar	0	0	0	0
Veillonella_parvula	0	0	0	0
total	3	1	2152	1
cluster14
	count_contigs	percentage_contigs	count_read	percentage_read
Actinomyces_odontolyticus	0	0	0	0
Campylobacter_rectus	0	0	0	0
Ecoli	0	0	0	0
Megasphaera_micronuciformis	0	0	0	0
Porphyromonas_endodontalis	0	0	0	0
Porphyromonas_gingivalis	0	0	0	0
Prevotella_denticola	0	0	0	0
Prevotella_veroralis	0	0	0	0
Streptococcus_peroris	1	0.142857	9306	0.0550886
Veillonella_dispar	2	0.285714	7924	0.0469076
Veillonella_parvula	4	0.571429	151698	0.898004
total	7	1	168928	1
cluster15
	count_contigs	percentage_contigs	count_read	percentage_read
Actinomyces_odontolyticus	0	0	0	0
Campylobacter_rectus	0	0	0	0
Ecoli	0	0	0	0
Megasphaera_micronuciformis	0	0	0	0
Porphyromonas_endodontalis	0	0	0	0
Porphyromonas_gingivalis	1	1	374	1
Prevotella_denticola	0	0	0	0
Prevotella_veroralis	0	0	0	0
Streptococcus_peroris	0	0	0	0
Veillonella_dispar	0	0	0	0
Veillonella_parvula	0	0	0	0
total	1	1	374	1
cluster16
	count_contigs	percentage_contigs	count_read	percentage_read
Actinomyces_odontolyticus	0	0	0	0
Campylobacter_rectus	0	0	0	0
Ecoli	0	0	0	0
Megasphaera_micronuciformis	0	0	0	0
Porphyromonas_endodontalis	0	0	0	0
Porphyromonas_gingivalis	4	0.333333	6768	0.544358
Prevotella_denticola	7	0.583333	5068	0.407625
Prevotella_veroralis	1	0.0833333	597	0.0480174
Streptococcus_peroris	0	0	0	0
Veillonella_dispar	0	0	0	0
Veillonella_parvula	0	0	0	0
total	12	1	12433	1
cluster17
	count_contigs	percentage_contigs	count_read	percentage_read
Actinomyces_odontolyticus	0	0	0	0
Campylobacter_rectus	0	0	0	0
Ecoli	0	0	0	0
Megasphaera_micronuciformis	0	0	0	0
Porphyromonas_endodontalis	0	0	0	0
Porphyromonas_gingivalis	189	1	823741	1
Prevotella_denticola	0	0	0	0
Prevotella_veroralis	0	0	0	0
Streptococcus_peroris	0	0	0	0
Veillonella_dispar	0	0	0	0
Veillonella_parvula	0	0	0	0
total	189	1	823741	1
cluster18
	count_contigs	percentage_contigs	count_read	percentage_read
Actinomyces_odontolyticus	0	0	0	0
Campylobacter_rectus	18	1	478679	1
Ecoli	0	0	0	0
Megasphaera_micronuciformis	0	0	0	0
Porphyromonas_endodontalis	0	0	0	0
Porphyromonas_gingivalis	0	0	0	0
Prevotella_denticola	0	0	0	0
Prevotella_veroralis	0	0	0	0
Streptococcus_peroris	0	0	0	0
Veillonella_dispar	0	0	0	0
Veillonella_parvula	0	0	0	0
total	18	1	478679	1
cluster19
	count_contigs	percentage_contigs	count_read	percentage_read
Actinomyces_odontolyticus	0	0	0	0
Campylobacter_rectus	0	0	0	0
Ecoli	6	1	55129	1
Megasphaera_micronuciformis	0	0	0	0
Porphyromonas_endodontalis	0	0	0	0
Porphyromonas_gingivalis	0	0	0	0
Prevotella_denticola	0	0	0	0
Prevotella_veroralis	0	0	0	0
Streptococcus_peroris	0	0	0	0
Veillonella_dispar	0	0	0	0
Veillonella_parvula	0	0	0	0
total	6	1	55129	1
cluster20
	count_contigs	percentage_contigs	count_read	percentage_read
Actinomyces_odontolyticus	0	0	0	0
Campylobacter_rectus	0	0	0	0
Ecoli	0	0	0	0
Megasphaera_micronuciformis	0	0	0	0
Porphyromonas_endodontalis	0	0	0	0
Porphyromonas_gingivalis	2	0.4	7931	0.775951
Prevotella_denticola	2	0.4	1460	0.142843
Prevotella_veroralis	0	0	0	0
Streptococcus_peroris	0	0	0	0
Veillonella_dispar	1	0.2	830	0.0812054
Veillonella_parvula	0	0	0	0
total	5	1	10221	1

## Sheet: target_95%
cluster0						1				1
	count_contigs	percentage_contigs	count_read	percentage_read		7	20	0.35		7	20	0.35
Actinomyces_odontolyticus	0	0	0	0		90%+				90%+
Campylobacter_rectus	0	0	0	0		14	20	0.7		13	20	0.65
Ecoli	3	1	27635	1		80%+				80%+
Megasphaera_micronuciformis	0	0	0	0		16	20	0.8		13	20	0.65
Porphyromonas_endodontalis	0	0	0	0
Porphyromonas_gingivalis	0	0	0	0
Prevotella_denticola	0	0	0	0		Homogeneity
Prevotella_veroralis	0	0	0	0		Homogeneity_contigs	percentage	Homogeneity_read	percentage
Streptococcus_peroris	0	0	0	0		1	0.35	1	0.35
Veillonella_dispar	0	0	0	0		90%+	0.7	90%+	0.65
Veillonella_parvula	0	0	0	0		80%+	0.8	80%+	0.65
total	3	1	27635	1
cluster1
	count_contigs	percentage_contigs	count_read	percentage_read
Actinomyces_odontolyticus	0	0	0	0
Campylobacter_rectus	0	0	0	0							Target concentration
Ecoli	0	0	0	0								cluster0	cluster4	cluster7	cluster8	cluster11
Megasphaera_micronuciformis	0	0	0	0							target concentration_contig	0.0067	0.9731	0.0157	0.0022	0.0022
Porphyromonas_endodontalis	0	0	0	0							target concentration_read	0.0013	0.9949	0.0029	0.0005	0.0004
Porphyromonas_gingivalis	10	0.0877193	4017	0.0486838
Prevotella_denticola	8	0.0701754	575	0.00696868
Prevotella_veroralis	96	0.842105	77920	0.944347
Streptococcus_peroris	0	0	0	0
Veillonella_dispar	0	0	0	0
Veillonella_parvula	0	0	0	0
total	114	1	82512	1
cluster2
	count_contigs	percentage_contigs	count_read	percentage_read
Actinomyces_odontolyticus	0	0	0	0
Campylobacter_rectus	0	0	0	0
Ecoli	0	0	0	0
Megasphaera_micronuciformis	0	0	0	0
Porphyromonas_endodontalis	0	0	0	0
Porphyromonas_gingivalis	0	0	0	0
Prevotella_denticola	8	1	305	1
Prevotella_veroralis	0	0	0	0
Streptococcus_peroris	0	0	0	0
Veillonella_dispar	0	0	0	0
Veillonella_parvula	0	0	0	0
total	8	1	305	1
cluster3
	count_contigs	percentage_contigs	count_read	percentage_read
Actinomyces_odontolyticus	0	0	0	0
Campylobacter_rectus	0	0	0	0
Ecoli	0	0	0	0
Megasphaera_micronuciformis	0	0	0	0
Porphyromonas_endodontalis	0	0	0	0
Porphyromonas_gingivalis	9	0.2	1327	0.381761
Prevotella_denticola	35	0.777778	1780	0.512083
Prevotella_veroralis	1	0.0222222	369	0.106157
Streptococcus_peroris	0	0	0	0
Veillonella_dispar	0	0	0	0
Veillonella_parvula	0	0	0	0
total	45	1	3476	1
cluster4
	count_contigs	percentage_contigs	count_read	percentage_read
Actinomyces_odontolyticus	0	0	0	0
Campylobacter_rectus	0	0	0	0
Ecoli	434	1	21213098	1
Megasphaera_micronuciformis	0	0	0	0
Porphyromonas_endodontalis	0	0	0	0
Porphyromonas_gingivalis	0	0	0	0
Prevotella_denticola	0	0	0	0
Prevotella_veroralis	0	0	0	0
Streptococcus_peroris	0	0	0	0
Veillonella_dispar	0	0	0	0
Veillonella_parvula	0	0	0	0
total	434	1	21213098	1
cluster5
	count_contigs	percentage_contigs	count_read	percentage_read
Actinomyces_odontolyticus	0	0	0	0
Campylobacter_rectus	0	0	0	0
Ecoli	0	0	0	0
Megasphaera_micronuciformis	0	0	0	0
Porphyromonas_endodontalis	0	0	0	0
Porphyromonas_gingivalis	4	0.5	2925	0.690021
Prevotella_denticola	1	0.125	222	0.0523708
Prevotella_veroralis	0	0	0	0
Streptococcus_peroris	0	0	0	0
Veillonella_dispar	2	0.25	1009	0.238028
Veillonella_parvula	1	0.125	83	0.0195801
total	8	1	4239	1
cluster6
	count_contigs	percentage_contigs	count_read	percentage_read
Actinomyces_odontolyticus	0	0	0	0
Campylobacter_rectus	0	0	0	0
Ecoli	0	0	0	0
Megasphaera_micronuciformis	0	0	0	0
Porphyromonas_endodontalis	0	0	0	0
Porphyromonas_gingivalis	17	0.0247813	1288	0.0336495
Prevotella_denticola	665	0.969388	36444	0.952112
Prevotella_veroralis	4	0.0058309	545	0.0142383
Streptococcus_peroris	0	0	0	0
Veillonella_dispar	0	0	0	0
Veillonella_parvula	0	0	0	0
total	686	1	38277	1
cluster7
	count_contigs	percentage_contigs	count_read	percentage_read
Actinomyces_odontolyticus	0	0	0	0
Campylobacter_rectus	0	0	0	0
Ecoli	7	0.7	61874	0.391928
Megasphaera_micronuciformis	3	0.3	95997	0.608072
Porphyromonas_endodontalis	0	0	0	0
Porphyromonas_gingivalis	0	0	0	0
Prevotella_denticola	0	0	0	0
Prevotella_veroralis	0	0	0	0
Streptococcus_peroris	0	0	0	0
Veillonella_dispar	0	0	0	0
Veillonella_parvula	0	0	0	0
total	10	1	157871	1
cluster8
	count_contigs	percentage_contigs	count_read	percentage_read
Actinomyces_odontolyticus	0	0	0	0
Campylobacter_rectus	0	0	0	0
Ecoli	1	0.111111	9773	0.940344
Megasphaera_micronuciformis	0	0	0	0
Porphyromonas_endodontalis	0	0	0	0
Porphyromonas_gingivalis	8	0.888889	620	0.0596555
Prevotella_denticola	0	0	0	0
Prevotella_veroralis	0	0	0	0
Streptococcus_peroris	0	0	0	0
Veillonella_dispar	0	0	0	0
Veillonella_parvula	0	0	0	0
total	9	1	10393	1
cluster9
	count_contigs	percentage_contigs	count_read	percentage_read
Actinomyces_odontolyticus	0	0	0	0
Campylobacter_rectus	18	1	68262	1
Ecoli	0	0	0	0
Megasphaera_micronuciformis	0	0	0	0
Porphyromonas_endodontalis	0	0	0	0
Porphyromonas_gingivalis	0	0	0	0
Prevotella_denticola	0	0	0	0
Prevotella_veroralis	0	0	0	0
Streptococcus_peroris	0	0	0	0
Veillonella_dispar	0	0	0	0
Veillonella_parvula	0	0	0	0
total	18	1	68262	1
cluster10
	count_contigs	percentage_contigs	count_read	percentage_read
Actinomyces_odontolyticus	0	0	0	0
Campylobacter_rectus	0	0	0	0
Ecoli	0	0	0	0
Megasphaera_micronuciformis	0	0	0	0
Porphyromonas_endodontalis	0	0	0	0
Porphyromonas_gingivalis	329	0.99697	122793	0.999422
Prevotella_denticola	1	0.0030303	71	0.000577875
Prevotella_veroralis	0	0	0	0
Streptococcus_peroris	0	0	0	0
Veillonella_dispar	0	0	0	0
Veillonella_parvula	0	0	0	0
total	330	1	122864	1
cluster11
	count_contigs	percentage_contigs	count_read	percentage_read
Actinomyces_odontolyticus	1	0.0322581	33477	0.765294
Campylobacter_rectus	0	0	0	0
Ecoli	1	0.0322581	8754	0.200119
Megasphaera_micronuciformis	0	0	0	0
Porphyromonas_endodontalis	0	0	0	0
Porphyromonas_gingivalis	1	0.0322581	52	0.00118873
Prevotella_denticola	28	0.903226	1461	0.0333989
Prevotella_veroralis	0	0	0	0
Streptococcus_peroris	0	0	0	0
Veillonella_dispar	0	0	0	0
Veillonella_parvula	0	0	0	0
total	31	1	43744	1
cluster12
	count_contigs	percentage_contigs	count_read	percentage_read
Actinomyces_odontolyticus	0	0	0	0
Campylobacter_rectus	0	0	0	0
Ecoli	0	0	0	0
Megasphaera_micronuciformis	0	0	0	0
Porphyromonas_endodontalis	0	0	0	0
Porphyromonas_gingivalis	1	0.0232558	632	0.172348
Prevotella_denticola	0	0	0	0
Prevotella_veroralis	0	0	0	0
Streptococcus_peroris	0	0	0	0
Veillonella_dispar	41	0.953488	2412	0.657758
Veillonella_parvula	1	0.0232558	623	0.169894
total	43	1	3667	1
cluster13
	count_contigs	percentage_contigs	count_read	percentage_read
Actinomyces_odontolyticus	0	0	0	0
Campylobacter_rectus	0	0	0	0
Ecoli	0	0	0	0
Megasphaera_micronuciformis	0	0	0	0
Porphyromonas_endodontalis	0	0	0	0
Porphyromonas_gingivalis	1	0.00625	344	0.00156383
Prevotella_denticola	0	0	0	0
Prevotella_veroralis	0	0	0	0
Streptococcus_peroris	159	0.99375	219629	0.998436
Veillonella_dispar	0	0	0	0
Veillonella_parvula	0	0	0	0
total	160	1	219973	1
cluster14
	count_contigs	percentage_contigs	count_read	percentage_read
Actinomyces_odontolyticus	0	0	0	0
Campylobacter_rectus	0	0	0	0
Ecoli	0	0	0	0
Megasphaera_micronuciformis	0	0	0	0
Porphyromonas_endodontalis	0	0	0	0
Porphyromonas_gingivalis	0	0	0	0
Prevotella_denticola	1	0.00268097	38	0.000382371
Prevotella_veroralis	0	0	0	0
Streptococcus_peroris	1	0.00268097	1345	0.0135339
Veillonella_dispar	360	0.965147	39629	0.398762
Veillonella_parvula	11	0.0294906	58368	0.587321
total	373	1	99380	1
cluster15
	count_contigs	percentage_contigs	count_read	percentage_read
Actinomyces_odontolyticus	0	0	0	0
Campylobacter_rectus	0	0	0	0
Ecoli	0	0	0	0
Megasphaera_micronuciformis	0	0	0	0
Porphyromonas_endodontalis	0	0	0	0
Porphyromonas_gingivalis	0	0	0	0
Prevotella_denticola	20	1	723	1
Prevotella_veroralis	0	0	0	0
Streptococcus_peroris	0	0	0	0
Veillonella_dispar	0	0	0	0
Veillonella_parvula	0	0	0	0
total	20	1	723	1
cluster16
	count_contigs	percentage_contigs	count_read	percentage_read
Actinomyces_odontolyticus	0	0	0	0
Campylobacter_rectus	0	0	0	0
Ecoli	0	0	0	0
Megasphaera_micronuciformis	0	0	0	0
Porphyromonas_endodontalis	0	0	0	0
Porphyromonas_gingivalis	9	0.9	672	0.96
Prevotella_denticola	1	0.1	28	0.04
Prevotella_veroralis	0	0	0	0
Streptococcus_peroris	0	0	0	0
Veillonella_dispar	0	0	0	0
Veillonella_parvula	0	0	0	0
total	10	1	700	1
cluster17
	count_contigs	percentage_contigs	count_read	percentage_read
Actinomyces_odontolyticus	0	0	0	0
Campylobacter_rectus	0	0	0	0
Ecoli	0	0	0	0
Megasphaera_micronuciformis	0	0	0	0
Porphyromonas_endodontalis	0	0	0	0
Porphyromonas_gingivalis	0	0	0	0
Prevotella_denticola	14	1	511	1
Prevotella_veroralis	0	0	0	0
Streptococcus_peroris	0	0	0	0
Veillonella_dispar	0	0	0	0
Veillonella_parvula	0	0	0	0
total	14	1	511	1
cluster18
	count_contigs	percentage_contigs	count_read	percentage_read
Actinomyces_odontolyticus	0	0	0	0
Campylobacter_rectus	0	0	0	0
Ecoli	0	0	0	0
Megasphaera_micronuciformis	0	0	0	0
Porphyromonas_endodontalis	0	0	0	0
Porphyromonas_gingivalis	0	0	0	0
Prevotella_denticola	17	0.2	756	0.121622
Prevotella_veroralis	1	0.0117647	197	0.0316924
Streptococcus_peroris	1	0.0117647	1024	0.164736
Veillonella_dispar	66	0.776471	4239	0.68195
Veillonella_parvula	0	0	0	0
total	85	1	6216	1
cluster19
	count_contigs	percentage_contigs	count_read	percentage_read
Actinomyces_odontolyticus	0	0	0	0
Campylobacter_rectus	0	0	0	0
Ecoli	0	0	0	0
Megasphaera_micronuciformis	0	0	0	0
Porphyromonas_endodontalis	0	0	0	0
Porphyromonas_gingivalis	0	0	0	0
Prevotella_denticola	0	0	0	0
Prevotella_veroralis	0	0	0	0
Streptococcus_peroris	0	0	0	0
Veillonella_dispar	12	1	965	1
Veillonella_parvula	0	0	0	0
total	12	1	965	1
