# Supplementary material for: Using QC-Blind for Quality Control and Contamination Screening of Bacteria DNA Sequencing Data Without Reference Genome
Source: Front Microbiol. 2019 Jul 9;10:1560. doi: 10.3389/fmicb.2019.01560 (PMC6637319; doi:10.3389/fmicb.2019.01560)
Supplement: Supplementary File 1 — The clustering results and evaluations of simulated datasets of BS_1_5 (contaminated by HOB5), BS_1_10 (contaminated by HOB10), BS+SC_1_10 (contaminated by HOB10), Ecoli_1_5 (contaminated by HOB5), Ecoli_1_10 (contaminated by HOB10), SA_1_5 (contaminated by HOB5), SA_1_10 (contaminated by HOB10). [file Data_Sheet_1.zip › Supplementary File 1/cluster_Ecoli_1_5.xls]

## Sheet: target_5%
cluster0					1				1
	count_contigs	percentage_contigs	count_read	percentage_read	9	14	0.642857		9	14	0.642857
Ecoli	0	0	0	0	90%+				90%+
Prevotella_veroralis	5	0.192308	30361	0.301473	11	14	0.785714		11	14	0.785714
Porphyromonas_endodontalis	0	0	0	0	80%+				80%+
Streptococcus_peroris	0	0	0	0	13	14	0.928571		12	14	0.857143
Porphyromonas_gingivalis	21	0.807692	70348	0.698527
Megasphaera_micronuciformis	0	0	0	0
total	26	1	100709	1		Homogeneity
						Homogeneity_contigs	percentage	Homogeneity_read	percentage
cluster1						1	0.6429	1	0.6429
	count_contigs	percentage_contigs	count_read	percentage_read		90%+	0.7857	90%+	0.7857
Ecoli	10	0.909091	1097	0.50787		80%+	0.9286	80%+	0.8571
Prevotella_veroralis	0	0	0	0
Porphyromonas_endodontalis	0	0	0	0
Streptococcus_peroris	0	0	0	0
Porphyromonas_gingivalis	1	0.0909091	1063	0.49213
Megasphaera_micronuciformis	0	0	0	0						Target concentration
total	11	1	2160	1							cluster1	cluster2	cluster4	cluster7	cluster9	cluster11	cluster12
										target concentration_contig	0.0183	0.0696	0.0018	0.0018	0.1374	0.7509	0.0201
cluster2										target concentration_read	0.0035	0.0281	0.0006	0.0007	0.0456	0.9063	0.0151
	count_contigs	percentage_contigs	count_read	percentage_read
Ecoli	38	1	8910	1
Prevotella_veroralis	0	0	0	0
Porphyromonas_endodontalis	0	0	0	0
Streptococcus_peroris	0	0	0	0
Porphyromonas_gingivalis	0	0	0	0
Megasphaera_micronuciformis	0	0	0	0
total	38	1	8910	1
cluster3
	count_contigs	percentage_contigs	count_read	percentage_read
Ecoli	0	0	0	0
Prevotella_veroralis	0	0	0	0
Porphyromonas_endodontalis	0	0	0	0
Streptococcus_peroris	187	1	1637679	1
Porphyromonas_gingivalis	0	0	0	0
Megasphaera_micronuciformis	0	0	0	0
total	187	1	1637679	1
cluster4
	count_contigs	percentage_contigs	count_read	percentage_read
Ecoli	1	1	204	1
Prevotella_veroralis	0	0	0	0
Porphyromonas_endodontalis	0	0	0	0
Streptococcus_peroris	0	0	0	0
Porphyromonas_gingivalis	0	0	0	0
Megasphaera_micronuciformis	0	0	0	0
total	1	1	204	1
cluster5
	count_contigs	percentage_contigs	count_read	percentage_read
Ecoli	0	0	0	0
Prevotella_veroralis	91	0.947917	553039	0.956218
Porphyromonas_endodontalis	0	0	0	0
Streptococcus_peroris	2	0.0208333	10234	0.0176948
Porphyromonas_gingivalis	3	0.03125	15088	0.0260875
Megasphaera_micronuciformis	0	0	0	0
total	96	1	578361	1
cluster6
	count_contigs	percentage_contigs	count_read	percentage_read
Ecoli	0	0	0	0
Prevotella_veroralis	0	0	0	0
Porphyromonas_endodontalis	0	0	0	0
Streptococcus_peroris	0	0	0	0
Porphyromonas_gingivalis	1	0.125	9367	0.0212944
Megasphaera_micronuciformis	7	0.875	430513	0.978706
total	8	1	439880	1
cluster7
	count_contigs	percentage_contigs	count_read	percentage_read
Ecoli	1	1	234	1
Prevotella_veroralis	0	0	0	0
Porphyromonas_endodontalis	0	0	0	0
Streptococcus_peroris	0	0	0	0
Porphyromonas_gingivalis	0	0	0	0
Megasphaera_micronuciformis	0	0	0	0
total	1	1	234	1
cluster8
	count_contigs	percentage_contigs	count_read	percentage_read
Ecoli	0	0	0	0
Prevotella_veroralis	2	0.5	4138	0.192617
Porphyromonas_endodontalis	0	0	0	0
Streptococcus_peroris	2	0.5	17345	0.807383
Porphyromonas_gingivalis	0	0	0	0
Megasphaera_micronuciformis	0	0	0	0
total	4	1	21483	1
cluster9
	count_contigs	percentage_contigs	count_read	percentage_read
Ecoli	75	1	14476	1
Prevotella_veroralis	0	0	0	0
Porphyromonas_endodontalis	0	0	0	0
Streptococcus_peroris	0	0	0	0
Porphyromonas_gingivalis	0	0	0	0
Megasphaera_micronuciformis	0	0	0	0
total	75	1	14476	1
cluster10
	count_contigs	percentage_contigs	count_read	percentage_read
Ecoli	0	0	0	0
Prevotella_veroralis	1	1	634	1
Porphyromonas_endodontalis	0	0	0	0
Streptococcus_peroris	0	0	0	0
Porphyromonas_gingivalis	0	0	0	0
Megasphaera_micronuciformis	0	0	0	0
total	1	1	634	1
cluster11
	count_contigs	percentage_contigs	count_read	percentage_read
Ecoli	410	1	287479	1
Prevotella_veroralis	0	0	0	0
Porphyromonas_endodontalis	0	0	0	0
Streptococcus_peroris	0	0	0	0
Porphyromonas_gingivalis	0	0	0	0
Megasphaera_micronuciformis	0	0	0	0
total	410	1	287479	1
cluster12
	count_contigs	percentage_contigs	count_read	percentage_read
Ecoli	11	1	4788	1
Prevotella_veroralis	0	0	0	0
Porphyromonas_endodontalis	0	0	0	0
Streptococcus_peroris	0	0	0	0
Porphyromonas_gingivalis	0	0	0	0
Megasphaera_micronuciformis	0	0	0	0
total	11	1	4788	1
cluster13
	count_contigs	percentage_contigs	count_read	percentage_read
Ecoli	0	0	0	0
Prevotella_veroralis	0	0	0	0
Porphyromonas_endodontalis	0	0	0	0
Streptococcus_peroris	0	0	0	0
Porphyromonas_gingivalis	184	1	916567	1
Megasphaera_micronuciformis	0	0	0	0
total	184	1	916567	1

## Sheet: target_35%
cluster0					1				1
	count_contigs	percentage_contigs	count_read	percentage_read	7	12	0.583333		7	12	0.583333
Ecoli	0	0	0	0	90%+				90%+
Prevotella_veroralis	0	0	0	0	8	12	0.666667		9	12	0.75
Porphyromonas_endodontalis	0	0	0	0	80%+				80%+
Streptococcus_peroris	0	0	0	0	8	12	0.666667		10	12	0.833333
Porphyromonas_gingivalis	185	1	1192947	1
Megasphaera_micronuciformis	0	0	0	0
total	185	1	1192947	1		Homogeneity
						Homogeneity_contigs	percentage	Homogeneity_read	percentage
cluster1						1	0.5833	1	0.5833
	count_contigs	percentage_contigs	count_read	percentage_read		90%+	0.6667	90%+	0.75
Ecoli	1	1	2737	1		80%+	0.6667	80%+	0.8333
Prevotella_veroralis	0	0	0	0
Porphyromonas_endodontalis	0	0	0	0
Streptococcus_peroris	0	0	0	0
Porphyromonas_gingivalis	0	0	0	0
Megasphaera_micronuciformis	0	0	0	0
total	1	1	2737	1
cluster2
	count_contigs	percentage_contigs	count_read	percentage_read						Target concentration
Ecoli	2	0.25	15476	0.0921355							cluster1	cluster2	cluster3	cluster5	cluster6	cluster8	cluster9
Prevotella_veroralis	1	0.125	793	0.00472108						target concentration_contig	0.0022	0.0045	0.0022	0.0089	0.0245	0.9399	0.0178
Porphyromonas_endodontalis	0	0	0	0						target concentration_read	0.0006	0.0035	0.0004	0.0021	0.0069	0.9757	0.0107
Streptococcus_peroris	0	0	0	0
Porphyromonas_gingivalis	2	0.25	13565	0.0807585
Megasphaera_micronuciformis	3	0.375	138136	0.822385
total	8	1	167970	1
cluster3
	count_contigs	percentage_contigs	count_read	percentage_read
Ecoli	1	1	1826	1
Prevotella_veroralis	0	0	0	0
Porphyromonas_endodontalis	0	0	0	0
Streptococcus_peroris	0	0	0	0
Porphyromonas_gingivalis	0	0	0	0
Megasphaera_micronuciformis	0	0	0	0
total	1	1	1826	1
cluster4
	count_contigs	percentage_contigs	count_read	percentage_read
Ecoli	0	0	0	0
Prevotella_veroralis	86	0.977273	725598	0.977975
Porphyromonas_endodontalis	0	0	0	0
Streptococcus_peroris	0	0	0	0
Porphyromonas_gingivalis	2	0.0227273	16341	0.0220247
Megasphaera_micronuciformis	0	0	0	0
total	88	1	741939	1
cluster5
	count_contigs	percentage_contigs	count_read	percentage_read
Ecoli	4	0.129032	9250	0.0596259
Prevotella_veroralis	5	0.16129	41755	0.269154
Porphyromonas_endodontalis	0	0	0	0
Streptococcus_peroris	0	0	0	0
Porphyromonas_gingivalis	22	0.709677	104129	0.67122
Megasphaera_micronuciformis	0	0	0	0
total	31	1	155134	1
cluster6
	count_contigs	percentage_contigs	count_read	percentage_read
Ecoli	11	1	30544	1
Prevotella_veroralis	0	0	0	0
Porphyromonas_endodontalis	0	0	0	0
Streptococcus_peroris	0	0	0	0
Porphyromonas_gingivalis	0	0	0	0
Megasphaera_micronuciformis	0	0	0	0
total	11	1	30544	1
cluster7
	count_contigs	percentage_contigs	count_read	percentage_read
Ecoli	0	0	0	0
Prevotella_veroralis	5	0.555556	30202	0.538763
Porphyromonas_endodontalis	0	0	0	0
Streptococcus_peroris	3	0.333333	21649	0.386189
Porphyromonas_gingivalis	1	0.111111	4207	0.0750473
Megasphaera_micronuciformis	0	0	0	0
total	9	1	56058	1
cluster8
	count_contigs	percentage_contigs	count_read	percentage_read
Ecoli	422	1	4305423	1
Prevotella_veroralis	0	0	0	0
Porphyromonas_endodontalis	0	0	0	0
Streptococcus_peroris	0	0	0	0
Porphyromonas_gingivalis	0	0	0	0
Megasphaera_micronuciformis	0	0	0	0
total	422	1	4305423	1
cluster9
	count_contigs	percentage_contigs	count_read	percentage_read
Ecoli	8	1	47255	1
Prevotella_veroralis	0	0	0	0
Porphyromonas_endodontalis	0	0	0	0
Streptococcus_peroris	0	0	0	0
Porphyromonas_gingivalis	0	0	0	0
Megasphaera_micronuciformis	0	0	0	0
total	8	1	47255	1
cluster10
	count_contigs	percentage_contigs	count_read	percentage_read
Ecoli	0	0	0	0
Prevotella_veroralis	0	0	0	0
Porphyromonas_endodontalis	0	0	0	0
Streptococcus_peroris	182	1	2178703	1
Porphyromonas_gingivalis	0	0	0	0
Megasphaera_micronuciformis	0	0	0	0
total	182	1	2178703	1
cluster11
	count_contigs	percentage_contigs	count_read	percentage_read
Ecoli	0	0	0	0
Prevotella_veroralis	2	0.25	5757	0.0677956
Porphyromonas_endodontalis	0	0	0	0
Streptococcus_peroris	6	0.75	79160	0.932204
Porphyromonas_gingivalis	0	0	0	0
Megasphaera_micronuciformis	0	0	0	0
total	8	1	84917	1

## Sheet: target_65%
cluster0					1				1
	count_contigs	percentage_contigs	count_read	percentage_read	6	11	0.545455		6	11	0.545455
Ecoli	9	1	74265	1	90%+				90%+
Prevotella_veroralis	0	0	0	0	7	11	0.636364		8	11	0.727273
Porphyromonas_endodontalis	0	0	0	0	80%+				80%+
Streptococcus_peroris	0	0	0	0	7	11	0.636364		9	11	0.818182
Porphyromonas_gingivalis	0	0	0	0
Megasphaera_micronuciformis	0	0	0	0
total	9	1	74265	1
						Homogeneity
cluster1						Homogeneity_contigs	percentage	Homogeneity_read	percentage
	count_contigs	percentage_contigs	count_read	percentage_read		1	0.5455	1	0.5455
Ecoli	1	1	5024	1		90%+	0.6364	90%+	0.7273
Prevotella_veroralis	0	0	0	0		80%+	0.6364	80%+	0.8182
Porphyromonas_endodontalis	0	0	0	0
Streptococcus_peroris	0	0	0	0
Porphyromonas_gingivalis	0	0	0	0
Megasphaera_micronuciformis	0	0	0	0
total	1	1	5024	1
cluster2
	count_contigs	percentage_contigs	count_read	percentage_read
Ecoli	0	0	0	0						Target concentration
Prevotella_veroralis	2	0.4	3095	0.132577							cluster0	cluster1	cluster3	cluster7	cluster9	cluster10
Porphyromonas_endodontalis	0	0	0	0						target concentration_contig	0.0201	0.0022	0.0022	0.9508	0.0022	0.0224
Streptococcus_peroris	3	0.6	20250	0.867423						target concentration_read	0.0091	0.0006	0.0003	0.983	0.0003	0.0067
Porphyromonas_gingivalis	0	0	0	0
Megasphaera_micronuciformis	0	0	0	0
total	5	1	23345	1
cluster3
	count_contigs	percentage_contigs	count_read	percentage_read
Ecoli	1	0.25	2168	0.429988
Prevotella_veroralis	0	0	0	0
Porphyromonas_endodontalis	0	0	0	0
Streptococcus_peroris	0	0	0	0
Porphyromonas_gingivalis	3	0.75	2874	0.570012
Megasphaera_micronuciformis	0	0	0	0
total	4	1	5042	1
cluster4
	count_contigs	percentage_contigs	count_read	percentage_read
Ecoli	0	0	0	0
Prevotella_veroralis	0	0	0	0
Porphyromonas_endodontalis	0	0	0	0
Streptococcus_peroris	185	1	1194622	1
Porphyromonas_gingivalis	0	0	0	0
Megasphaera_micronuciformis	0	0	0	0
total	185	1	1194622	1
cluster5
	count_contigs	percentage_contigs	count_read	percentage_read
Ecoli	0	0	0	0
Prevotella_veroralis	0	0	0	0
Porphyromonas_endodontalis	0	0	0	0
Streptococcus_peroris	0	0	0	0
Porphyromonas_gingivalis	2	0.285714	8435	0.0161864
Megasphaera_micronuciformis	5	0.714286	512680	0.983814
total	7	1	521115	1
cluster6
	count_contigs	percentage_contigs	count_read	percentage_read
Ecoli	0	0	0	0
Prevotella_veroralis	0	0	0	0
Porphyromonas_endodontalis	0	0	0	0
Streptococcus_peroris	0	0	0	0
Porphyromonas_gingivalis	187	1	647688	1
Megasphaera_micronuciformis	0	0	0	0
total	187	1	647688	1
cluster7
	count_contigs	percentage_contigs	count_read	percentage_read
Ecoli	425	1	8022088	1
Prevotella_veroralis	0	0	0	0
Porphyromonas_endodontalis	0	0	0	0
Streptococcus_peroris	0	0	0	0
Porphyromonas_gingivalis	0	0	0	0
Megasphaera_micronuciformis	0	0	0	0
total	425	1	8022088	1
cluster8
	count_contigs	percentage_contigs	count_read	percentage_read
Ecoli	0	0	0	0
Prevotella_veroralis	91	0.947917	404358	0.953086
Porphyromonas_endodontalis	0	0	0	0
Streptococcus_peroris	3	0.03125	11215	0.0264341
Porphyromonas_gingivalis	2	0.0208333	8689	0.0204803
Megasphaera_micronuciformis	0	0	0	0
total	96	1	424262	1
cluster9
	count_contigs	percentage_contigs	count_read	percentage_read
Ecoli	1	0.04	2703	0.0339134
Prevotella_veroralis	6	0.24	26189	0.328582
Porphyromonas_endodontalis	0	0	0	0
Streptococcus_peroris	0	0	0	0
Porphyromonas_gingivalis	18	0.72	50811	0.637504
Megasphaera_micronuciformis	0	0	0	0
total	25	1	79703	1
cluster10
	count_contigs	percentage_contigs	count_read	percentage_read
Ecoli	10	1	54989	1
Prevotella_veroralis	0	0	0	0
Porphyromonas_endodontalis	0	0	0	0
Streptococcus_peroris	0	0	0	0
Porphyromonas_gingivalis	0	0	0	0
Megasphaera_micronuciformis	0	0	0	0
total	10	1	54989	1

## Sheet: target_95%
cluster0					1				1
	count_contigs	percentage_contigs	count_read	percentage_read	5	12	0.416667		5	12	0.416667
Ecoli	0	0	0	0	90%+				90%+
Prevotella_veroralis	0	0	0	0	9	12	0.75		11	12	0.916667
Porphyromonas_endodontalis	0	0	0	0	80%+				80%+
Streptococcus_peroris	0	0	0	0	10	12	0.833333		11	12	0.916667
Porphyromonas_gingivalis	0	0	0	0
Megasphaera_micronuciformis	3	1	76475	1
total	3	1	76475	1
						Homogeneity
cluster1						Homogeneity_contigs	percentage	Homogeneity_read	percentage
	count_contigs	percentage_contigs	count_read	percentage_read		1	0.4167	1	0.4167
Ecoli	1	0.0238095	3106	0.505205		90%+	0.75	90%+	0.9167
Prevotella_veroralis	0	0	0	0		80%+	0.8333	80%+	0.9167
Porphyromonas_endodontalis	0	0	0	0
Streptococcus_peroris	0	0	0	0
Porphyromonas_gingivalis	41	0.97619	3042	0.494795
Megasphaera_micronuciformis	0	0	0	0
total	42	1	6148	1
cluster2										Target concentration
	count_contigs	percentage_contigs	count_read	percentage_read							cluster1	cluster3	cluster6	cluster9	cluster10
Ecoli	0	0	0	0						target concentration_contig	0.0022	0.0157	0.0224	0.953	0.0067
Prevotella_veroralis	10	0.0534759	2068	0.0114985						target concentration_read	0.0003	0.0074	0.0047	0.9844	0.0032
Porphyromonas_endodontalis	0	0	0	0
Streptococcus_peroris	160	0.855615	174978	0.972911
Porphyromonas_gingivalis	17	0.0909091	2804	0.0155908
Megasphaera_micronuciformis	0	0	0	0
total	187	1	179850	1
cluster3
	count_contigs	percentage_contigs	count_read	percentage_read
Ecoli	7	1	88723	1
Prevotella_veroralis	0	0	0	0
Porphyromonas_endodontalis	0	0	0	0
Streptococcus_peroris	0	0	0	0
Porphyromonas_gingivalis	0	0	0	0
Megasphaera_micronuciformis	0	0	0	0
total	7	1	88723	1
cluster4
	count_contigs	percentage_contigs	count_read	percentage_read
Ecoli	0	0	0	0
Prevotella_veroralis	0	0	0	0
Porphyromonas_endodontalis	0	0	0	0
Streptococcus_peroris	0	0	0	0
Porphyromonas_gingivalis	30	1	2475	1
Megasphaera_micronuciformis	0	0	0	0
total	30	1	2475	1
cluster5
	count_contigs	percentage_contigs	count_read	percentage_read
Ecoli	0	0	0	0
Prevotella_veroralis	1	0.00220264	140	0.00191563
Porphyromonas_endodontalis	0	0	0	0
Streptococcus_peroris	0	0	0	0
Porphyromonas_gingivalis	453	0.997797	72943	0.998084
Megasphaera_micronuciformis	0	0	0	0
total	454	1	73083	1
cluster6
	count_contigs	percentage_contigs	count_read	percentage_read
Ecoli	10	1	56385	1
Prevotella_veroralis	0	0	0	0
Porphyromonas_endodontalis	0	0	0	0
Streptococcus_peroris	0	0	0	0
Porphyromonas_gingivalis	0	0	0	0
Megasphaera_micronuciformis	0	0	0	0
total	10	1	56385	1
cluster7
	count_contigs	percentage_contigs	count_read	percentage_read
Ecoli	0	0	0	0
Prevotella_veroralis	4	0.235294	446	0.0438243
Porphyromonas_endodontalis	0	0	0	0
Streptococcus_peroris	0	0	0	0
Porphyromonas_gingivalis	13	0.764706	9731	0.956176
Megasphaera_micronuciformis	0	0	0	0
total	17	1	10177	1
cluster8
	count_contigs	percentage_contigs	count_read	percentage_read
Ecoli	0	0	0	0
Prevotella_veroralis	1	0.0133333	73	0.0120442
Porphyromonas_endodontalis	0	0	0	0
Streptococcus_peroris	0	0	0	0
Porphyromonas_gingivalis	74	0.986667	5988	0.987956
Megasphaera_micronuciformis	0	0	0	0
total	75	1	6061	1
cluster9
	count_contigs	percentage_contigs	count_read	percentage_read
Ecoli	426	1	11758992	1
Prevotella_veroralis	0	0	0	0
Porphyromonas_endodontalis	0	0	0	0
Streptococcus_peroris	0	0	0	0
Porphyromonas_gingivalis	0	0	0	0
Megasphaera_micronuciformis	0	0	0	0
total	426	1	11758992	1
cluster10
	count_contigs	percentage_contigs	count_read	percentage_read
Ecoli	3	0.75	38381	0.998257
Prevotella_veroralis	1	0.25	67	0.00174261
Porphyromonas_endodontalis	0	0	0	0
Streptococcus_peroris	0	0	0	0
Porphyromonas_gingivalis	0	0	0	0
Megasphaera_micronuciformis	0	0	0	0
total	4	1	38448	1
cluster11
	count_contigs	percentage_contigs	count_read	percentage_read
Ecoli	0	0	0	0
Prevotella_veroralis	124	0.953846	59496	0.968123
Porphyromonas_endodontalis	0	0	0	0
Streptococcus_peroris	0	0	0	0
Porphyromonas_gingivalis	6	0.0461538	1959	0.031877
Megasphaera_micronuciformis	0	0	0	0
total	130	1	61455	1
