# Supplementary material for: Using QC-Blind for Quality Control and Contamination Screening of Bacteria DNA Sequencing Data Without Reference Genome
Source: Front Microbiol. 2019 Jul 9;10:1560. doi: 10.3389/fmicb.2019.01560 (PMC6637319; doi:10.3389/fmicb.2019.01560)
Supplement: Supplementary File 1 — The clustering results and evaluations of simulated datasets of BS_1_5 (contaminated by HOB5), BS_1_10 (contaminated by HOB10), BS+SC_1_10 (contaminated by HOB10), Ecoli_1_5 (contaminated by HOB5), Ecoli_1_10 (contaminated by HOB10), SA_1_5 (contaminated by HOB5), SA_1_10 (contaminated by HOB10). [file Data_Sheet_1.zip › Supplementary File 1/cluster_SA_1_10.xlsx]

## Sheet: target_5%
cluster0						1				1
	count_contigs	percentage_contigs	count_read	percentage_read		6	15	0.4		6	15	0.4
Actinomyces_odontolyticus	0	0	0	0		90%+				90%+
Campylobacter_rectus	0	0	0	0		8	15	0.533333		9	15	0.6
Megasphaera_micronuciformis	0	0	0	0		80%+				80%+
Porphyromonas_endodontalis	0	0	0	0		9	15	0.6		10	15	0.666667
Porphyromonas_gingivalis	0	0	0	0
Prevotella_denticola	248	0.995984	1249155	0.989233
Prevotella_veroralis	1	0.00401606	13596	0.010767		Homogeneity
Staphylococcus_aureus	0	0	0	0		Homogeneity_contigs	percentage	Homogeneity_read	percentage
Streptococcus_peroris	0	0	0	0		1	0.4	1	0.4
Veillonella_dispar	0	0	0	0		90%+	0.5333	90%+	0.6
Veillonella_parvula	0	0	0	0		80%+	0.6	80%+	0.6667
total	249	1	1262751	1
cluster1
	count_contigs	percentage_contigs	count_read	percentage_read
Actinomyces_odontolyticus	0	0	0	0
Campylobacter_rectus	0	0	0	0
Megasphaera_micronuciformis	0	0	0	0							Target concentration
Porphyromonas_endodontalis	0	0	0	0								cluster7	cluster8	cluster9	cluster10	cluster14
Porphyromonas_gingivalis	15	0.375	129073	0.458039							target concentration_contig	0.9585	0.0038	0.0113	0.0075	0.0189
Prevotella_denticola	19	0.475	82293	0.292031							target concentration_read	0.9819	0.0021	0.0096	0.001	0.0053
Prevotella_veroralis	6	0.15	70429	0.24993
Staphylococcus_aureus	0	0	0	0
Streptococcus_peroris	0	0	0	0
Veillonella_dispar	0	0	0	0
Veillonella_parvula	0	0	0	0
total	40	1	281795	1
cluster2
	count_contigs	percentage_contigs	count_read	percentage_read
Actinomyces_odontolyticus	0	0	0	0
Campylobacter_rectus	0	0	0	0
Megasphaera_micronuciformis	0	0	0	0
Porphyromonas_endodontalis	0	0	0	0
Porphyromonas_gingivalis	1	0.1	957	0.0403866
Prevotella_denticola	3	0.3	6580	0.277684
Prevotella_veroralis	6	0.6	16159	0.681929
Staphylococcus_aureus	0	0	0	0
Streptococcus_peroris	0	0	0	0
Veillonella_dispar	0	0	0	0
Veillonella_parvula	0	0	0	0
total	10	1	23696	1
cluster3
	count_contigs	percentage_contigs	count_read	percentage_read
Actinomyces_odontolyticus	0	0	0	0
Campylobacter_rectus	0	0	0	0
Megasphaera_micronuciformis	0	0	0	0
Porphyromonas_endodontalis	0	0	0	0
Porphyromonas_gingivalis	0	0	0	0
Prevotella_denticola	0	0	0	0
Prevotella_veroralis	0	0	0	0
Staphylococcus_aureus	0	0	0	0
Streptococcus_peroris	187	1	3873969	1
Veillonella_dispar	0	0	0	0
Veillonella_parvula	0	0	0	0
total	187	1	3873969	1
cluster4
	count_contigs	percentage_contigs	count_read	percentage_read
Actinomyces_odontolyticus	0	0	0	0
Campylobacter_rectus	0	0	0	0
Megasphaera_micronuciformis	0	0	0	0
Porphyromonas_endodontalis	0	0	0	0
Porphyromonas_gingivalis	0	0	0	0
Prevotella_denticola	0	0	0	0
Prevotella_veroralis	0	0	0	0
Staphylococcus_aureus	0	0	0	0
Streptococcus_peroris	0	0	0	0
Veillonella_dispar	140	0.933333	982695	0.490341
Veillonella_parvula	10	0.0666667	1021410	0.509659
total	150	1	2004105	1
cluster5
	count_contigs	percentage_contigs	count_read	percentage_read
Actinomyces_odontolyticus	0	0	0	0
Campylobacter_rectus	0	0	0	0
Megasphaera_micronuciformis	0	0	0	0
Porphyromonas_endodontalis	0	0	0	0
Porphyromonas_gingivalis	4	0.04	50769	0.0376506
Prevotella_denticola	9	0.09	34242	0.0253941
Prevotella_veroralis	87	0.87	1263414	0.936955
Staphylococcus_aureus	0	0	0	0
Streptococcus_peroris	0	0	0	0
Veillonella_dispar	0	0	0	0
Veillonella_parvula	0	0	0	0
total	100	1	1348425	1
cluster6
	count_contigs	percentage_contigs	count_read	percentage_read
Actinomyces_odontolyticus	0	0	0	0
Campylobacter_rectus	0	0	0	0
Megasphaera_micronuciformis	0	0	0	0
Porphyromonas_endodontalis	0	0	0	0
Porphyromonas_gingivalis	0	0	0	0
Prevotella_denticola	3	1	6014	1
Prevotella_veroralis	0	0	0	0
Staphylococcus_aureus	0	0	0	0
Streptococcus_peroris	0	0	0	0
Veillonella_dispar	0	0	0	0
Veillonella_parvula	0	0	0	0
total	3	1	6014	1
cluster7
	count_contigs	percentage_contigs	count_read	percentage_read
Actinomyces_odontolyticus	0	0	0	0
Campylobacter_rectus	0	0	0	0
Megasphaera_micronuciformis	0	0	0	0
Porphyromonas_endodontalis	0	0	0	0
Porphyromonas_gingivalis	0	0	0	0
Prevotella_denticola	0	0	0	0
Prevotella_veroralis	0	0	0	0
Staphylococcus_aureus	254	1	1034700	1
Streptococcus_peroris	0	0	0	0
Veillonella_dispar	0	0	0	0
Veillonella_parvula	0	0	0	0
total	254	1	1034700	1
cluster8
	count_contigs	percentage_contigs	count_read	percentage_read
Actinomyces_odontolyticus	0	0	0	0
Campylobacter_rectus	0	0	0	0
Megasphaera_micronuciformis	0	0	0	0
Porphyromonas_endodontalis	0	0	0	0
Porphyromonas_gingivalis	5	0.227273	17039	0.172071
Prevotella_denticola	7	0.318182	23005	0.23232
Prevotella_veroralis	6	0.272727	26431	0.266918
Staphylococcus_aureus	1	0.0454545	2211	0.0223281
Streptococcus_peroris	2	0.0909091	23829	0.240641
Veillonella_dispar	1	0.0454545	6508	0.0657221
Veillonella_parvula	0	0	0	0
total	22	1	99023	1
cluster9
	count_contigs	percentage_contigs	count_read	percentage_read
Actinomyces_odontolyticus	0	0	0	0
Campylobacter_rectus	0	0	0	0
Megasphaera_micronuciformis	0	0	0	0
Porphyromonas_endodontalis	0	0	0	0
Porphyromonas_gingivalis	3	0.375	23931	0.630228
Prevotella_denticola	1	0.125	1868	0.0491941
Prevotella_veroralis	0	0	0	0
Staphylococcus_aureus	3	0.375	10151	0.267329
Streptococcus_peroris	0	0	0	0
Veillonella_dispar	1	0.125	2022	0.0532498
Veillonella_parvula	0	0	0	0
total	8	1	37972	1
cluster10
	count_contigs	percentage_contigs	count_read	percentage_read
Actinomyces_odontolyticus	0	0	0	0
Campylobacter_rectus	0	0	0	0
Megasphaera_micronuciformis	0	0	0	0
Porphyromonas_endodontalis	0	0	0	0
Porphyromonas_gingivalis	0	0	0	0
Prevotella_denticola	0	0	0	0
Prevotella_veroralis	0	0	0	0
Staphylococcus_aureus	2	0.666667	1068	0.0597249
Streptococcus_peroris	1	0.333333	16814	0.940275
Veillonella_dispar	0	0	0	0
Veillonella_parvula	0	0	0	0
total	3	1	17882	1
cluster11
	count_contigs	percentage_contigs	count_read	percentage_read
Actinomyces_odontolyticus	0	0	0	0
Campylobacter_rectus	0	0	0	0
Megasphaera_micronuciformis	0	0	0	0
Porphyromonas_endodontalis	0	0	0	0
Porphyromonas_gingivalis	187	1	2076143	1
Prevotella_denticola	0	0	0	0
Prevotella_veroralis	0	0	0	0
Staphylococcus_aureus	0	0	0	0
Streptococcus_peroris	0	0	0	0
Veillonella_dispar	0	0	0	0
Veillonella_parvula	0	0	0	0
total	187	1	2076143	1
cluster12
	count_contigs	percentage_contigs	count_read	percentage_read
Actinomyces_odontolyticus	0	0	0	0
Campylobacter_rectus	0	0	0	0
Megasphaera_micronuciformis	0	0	0	0
Porphyromonas_endodontalis	0	0	0	0
Porphyromonas_gingivalis	0	0	0	0
Prevotella_denticola	0	0	0	0
Prevotella_veroralis	0	0	0	0
Staphylococcus_aureus	0	0	0	0
Streptococcus_peroris	1	1	24145	1
Veillonella_dispar	0	0	0	0
Veillonella_parvula	0	0	0	0
total	1	1	24145	1
cluster13
	count_contigs	percentage_contigs	count_read	percentage_read
Actinomyces_odontolyticus	0	0	0	0
Campylobacter_rectus	18	1	1214280	1
Megasphaera_micronuciformis	0	0	0	0
Porphyromonas_endodontalis	0	0	0	0
Porphyromonas_gingivalis	0	0	0	0
Prevotella_denticola	0	0	0	0
Prevotella_veroralis	0	0	0	0
Staphylococcus_aureus	0	0	0	0
Streptococcus_peroris	0	0	0	0
Veillonella_dispar	0	0	0	0
Veillonella_parvula	0	0	0	0
total	18	1	1214280	1
cluster14
	count_contigs	percentage_contigs	count_read	percentage_read
Actinomyces_odontolyticus	0	0	0	0
Campylobacter_rectus	0	0	0	0
Megasphaera_micronuciformis	0	0	0	0
Porphyromonas_endodontalis	0	0	0	0
Porphyromonas_gingivalis	0	0	0	0
Prevotella_denticola	0	0	0	0
Prevotella_veroralis	0	0	0	0
Staphylococcus_aureus	5	0.555556	5616	0.175698
Streptococcus_peroris	0	0	0	0
Veillonella_dispar	4	0.444444	26348	0.824302
Veillonella_parvula	0	0	0	0
total	9	1	31964	1

## Sheet: target_35%
cluster0						1				1
	count_contigs	percentage_contigs	count_read	percentage_read		4	16	0.25		4	16	0.25
Actinomyces_odontolyticus	0	0	0	0		90%+				90%+
Campylobacter_rectus	0	0	0	0		7	16	0.4375		7	16	0.4375
Megasphaera_micronuciformis	0	0	0	0		80%+				80%+
Porphyromonas_endodontalis	0	0	0	0		8	16	0.5		9	16	0.5625
Porphyromonas_gingivalis	0	0	0	0
Prevotella_denticola	2	0.666667	1295	0.552474
Prevotella_veroralis	1	0.333333	1049	0.447526		Homogeneity
Staphylococcus_aureus	0	0	0	0		Homogeneity_contigs	percentage	Homogeneity_read	percentage
Streptococcus_peroris	0	0	0	0		1	0.25	1	0.25
Veillonella_dispar	0	0	0	0		90%+	0.4375	90%+	0.4375
Veillonella_parvula	0	0	0	0		80%+	0.5	80%+	0.5625
total	3	1	2344	1
cluster1
	count_contigs	percentage_contigs	count_read	percentage_read
Actinomyces_odontolyticus	0	0	0	0
Campylobacter_rectus	0	0	0	0
Megasphaera_micronuciformis	0	0	0	0							Target concentration
Porphyromonas_endodontalis	0	0	0	0								cluster2	cluster6	cluster13	cluster14	cluster15
Porphyromonas_gingivalis	0	0	0	0							target concentration_contig	0.0075	0.0037	0.0112	0.015	0.9625
Prevotella_denticola	245	0.995935	846161	0.988963							target concentration_read	0.0009	0.0004	0.0066	0.0026	0.9895
Prevotella_veroralis	1	0.00406504	9443	0.0110366
Staphylococcus_aureus	0	0	0	0
Streptococcus_peroris	0	0	0	0
Veillonella_dispar	0	0	0	0
Veillonella_parvula	0	0	0	0
total	246	1	855604	1
cluster2
	count_contigs	percentage_contigs	count_read	percentage_read
Actinomyces_odontolyticus	0	0	0	0
Campylobacter_rectus	0	0	0	0
Megasphaera_micronuciformis	0	0	0	0
Porphyromonas_endodontalis	0	0	0	0
Porphyromonas_gingivalis	0	0	0	0
Prevotella_denticola	0	0	0	0
Prevotella_veroralis	0	0	0	0
Staphylococcus_aureus	2	0.4	6313	0.353848
Streptococcus_peroris	0	0	0	0
Veillonella_dispar	2	0.4	4910	0.275209
Veillonella_parvula	1	0.2	6618	0.370943
total	5	1	17841	1
cluster3
	count_contigs	percentage_contigs	count_read	percentage_read
Actinomyces_odontolyticus	0	0	0	0
Campylobacter_rectus	0	0	0	0
Megasphaera_micronuciformis	0	0	0	0
Porphyromonas_endodontalis	0	0	0	0
Porphyromonas_gingivalis	1	0.125	696	0.071797
Prevotella_denticola	2	0.25	2672	0.275634
Prevotella_veroralis	5	0.625	6326	0.652569
Staphylococcus_aureus	0	0	0	0
Streptococcus_peroris	0	0	0	0
Veillonella_dispar	0	0	0	0
Veillonella_parvula	0	0	0	0
total	8	1	9694	1
cluster4
	count_contigs	percentage_contigs	count_read	percentage_read
Actinomyces_odontolyticus	0	0	0	0
Campylobacter_rectus	0	0	0	0
Megasphaera_micronuciformis	0	0	0	0
Porphyromonas_endodontalis	0	0	0	0
Porphyromonas_gingivalis	17	0.117241	105026	0.092909
Prevotella_denticola	33	0.227586	100950	0.0893032
Prevotella_veroralis	95	0.655172	924442	0.817788
Staphylococcus_aureus	0	0	0	0
Streptococcus_peroris	0	0	0	0
Veillonella_dispar	0	0	0	0
Veillonella_parvula	0	0	0	0
total	145	1	1130418	1
cluster5
	count_contigs	percentage_contigs	count_read	percentage_read
Actinomyces_odontolyticus	0	0	0	0
Campylobacter_rectus	0	0	0	0
Megasphaera_micronuciformis	0	0	0	0
Porphyromonas_endodontalis	0	0	0	0
Porphyromonas_gingivalis	0	0	0	0
Prevotella_denticola	0	0	0	0
Prevotella_veroralis	2	0.5	4595	0.215354
Staphylococcus_aureus	0	0	0	0
Streptococcus_peroris	2	0.5	16742	0.784646
Veillonella_dispar	0	0	0	0
Veillonella_parvula	0	0	0	0
total	4	1	21337	1
cluster6
	count_contigs	percentage_contigs	count_read	percentage_read
Actinomyces_odontolyticus	0	0	0	0
Campylobacter_rectus	0	0	0	0
Megasphaera_micronuciformis	0	0	0	0
Porphyromonas_endodontalis	0	0	0	0
Porphyromonas_gingivalis	3	0.333333	5537	0.359079
Prevotella_denticola	4	0.444444	5377	0.348703
Prevotella_veroralis	1	0.111111	1246	0.0808042
Staphylococcus_aureus	1	0.111111	3260	0.211414
Streptococcus_peroris	0	0	0	0
Veillonella_dispar	0	0	0	0
Veillonella_parvula	0	0	0	0
total	9	1	15420	1
cluster7
	count_contigs	percentage_contigs	count_read	percentage_read
Actinomyces_odontolyticus	0	0	0	0
Campylobacter_rectus	0	0	0	0
Megasphaera_micronuciformis	0	0	0	0
Porphyromonas_endodontalis	0	0	0	0
Porphyromonas_gingivalis	0	0	0	0
Prevotella_denticola	0	0	0	0
Prevotella_veroralis	0	0	0	0
Staphylococcus_aureus	0	0	0	0
Streptococcus_peroris	187	1	2650863	1
Veillonella_dispar	0	0	0	0
Veillonella_parvula	0	0	0	0
total	187	1	2650863	1
cluster8
	count_contigs	percentage_contigs	count_read	percentage_read
Actinomyces_odontolyticus	0	0	0	0
Campylobacter_rectus	0	0	0	0
Megasphaera_micronuciformis	0	0	0	0
Porphyromonas_endodontalis	0	0	0	0
Porphyromonas_gingivalis	0	0	0	0
Prevotella_denticola	3	1	4094	1
Prevotella_veroralis	0	0	0	0
Staphylococcus_aureus	0	0	0	0
Streptococcus_peroris	0	0	0	0
Veillonella_dispar	0	0	0	0
Veillonella_parvula	0	0	0	0
total	3	1	4094	1
cluster9
	count_contigs	percentage_contigs	count_read	percentage_read
Actinomyces_odontolyticus	0	0	0	0
Campylobacter_rectus	0	0	0	0
Megasphaera_micronuciformis	0	0	0	0
Porphyromonas_endodontalis	0	0	0	0
Porphyromonas_gingivalis	0	0	0	0
Prevotella_denticola	0	0	0	0
Prevotella_veroralis	0	0	0	0
Staphylococcus_aureus	0	0	0	0
Streptococcus_peroris	0	0	0	0
Veillonella_dispar	142	0.940397	685806	0.495243
Veillonella_parvula	9	0.0596026	698982	0.504757
total	151	1	1384788	1
cluster10
	count_contigs	percentage_contigs	count_read	percentage_read
Actinomyces_odontolyticus	0	0	0	0
Campylobacter_rectus	18	1	831220	1
Megasphaera_micronuciformis	0	0	0	0
Porphyromonas_endodontalis	0	0	0	0
Porphyromonas_gingivalis	0	0	0	0
Prevotella_denticola	0	0	0	0
Prevotella_veroralis	0	0	0	0
Staphylococcus_aureus	0	0	0	0
Streptococcus_peroris	0	0	0	0
Veillonella_dispar	0	0	0	0
Veillonella_parvula	0	0	0	0
total	18	1	831220	1
cluster11
	count_contigs	percentage_contigs	count_read	percentage_read
Actinomyces_odontolyticus	0	0	0	0
Campylobacter_rectus	0	0	0	0
Megasphaera_micronuciformis	0	0	0	0
Porphyromonas_endodontalis	0	0	0	0
Porphyromonas_gingivalis	0	0	0	0
Prevotella_denticola	0	0	0	0
Prevotella_veroralis	1	0.5	1178	0.0926465
Staphylococcus_aureus	0	0	0	0
Streptococcus_peroris	1	0.5	11537	0.907354
Veillonella_dispar	0	0	0	0
Veillonella_parvula	0	0	0	0
total	2	1	12715	1
cluster12
	count_contigs	percentage_contigs	count_read	percentage_read
Actinomyces_odontolyticus	0	0	0	0
Campylobacter_rectus	0	0	0	0
Megasphaera_micronuciformis	0	0	0	0
Porphyromonas_endodontalis	0	0	0	0
Porphyromonas_gingivalis	191	1	1442931	1
Prevotella_denticola	0	0	0	0
Prevotella_veroralis	0	0	0	0
Staphylococcus_aureus	0	0	0	0
Streptococcus_peroris	0	0	0	0
Veillonella_dispar	0	0	0	0
Veillonella_parvula	0	0	0	0
total	191	1	1442931	1
cluster13
	count_contigs	percentage_contigs	count_read	percentage_read
Actinomyces_odontolyticus	0	0	0	0
Campylobacter_rectus	0	0	0	0
Megasphaera_micronuciformis	0	0	0	0
Porphyromonas_endodontalis	0	0	0	0
Porphyromonas_gingivalis	3	0.375	16560	0.242314
Prevotella_denticola	1	0.125	1360	0.0199002
Prevotella_veroralis	0	0	0	0
Staphylococcus_aureus	3	0.375	48975	0.716627
Streptococcus_peroris	0	0	0	0
Veillonella_dispar	1	0.125	1446	0.0211586
Veillonella_parvula	0	0	0	0
total	8	1	68341	1
cluster14
	count_contigs	percentage_contigs	count_read	percentage_read
Actinomyces_odontolyticus	0	0	0	0
Campylobacter_rectus	0	0	0	0
Megasphaera_micronuciformis	0	0	0	0
Porphyromonas_endodontalis	0	0	0	0
Porphyromonas_gingivalis	0	0	0	0
Prevotella_denticola	0	0	0	0
Prevotella_veroralis	0	0	0	0
Staphylococcus_aureus	4	0.8	19007	0.809842
Streptococcus_peroris	0	0	0	0
Veillonella_dispar	1	0.2	4463	0.190158
Veillonella_parvula	0	0	0	0
total	5	1	23470	1
cluster15
	count_contigs	percentage_contigs	count_read	percentage_read
Actinomyces_odontolyticus	0	0	0	0
Campylobacter_rectus	0	0	0	0
Megasphaera_micronuciformis	0	0	0	0
Porphyromonas_endodontalis	0	0	0	0
Porphyromonas_gingivalis	0	0	0	0
Prevotella_denticola	0	0	0	0
Prevotella_veroralis	0	0	0	0
Staphylococcus_aureus	257	0.996124	7295744	0.997732
Streptococcus_peroris	1	0.00387597	16586	0.00226822
Veillonella_dispar	0	0	0	0
Veillonella_parvula	0	0	0	0
total	258	1	7312330	1

## Sheet: target_65%
cluster0						1				1
	count_contigs	percentage_contigs	count_read	percentage_read		6	16	0.375		6	16	0.375
Actinomyces_odontolyticus	0	0	0	0		90%+				90%+
Campylobacter_rectus	0	0	0	0		8	16	0.5		11	16	0.6875
Megasphaera_micronuciformis	0	0	0	0		80%+				80%+
Porphyromonas_endodontalis	0	0	0	0		9	16	0.5625		12	16	0.75
Porphyromonas_gingivalis	2	0.5	2802	0.541659
Prevotella_denticola	1	0.25	1710	0.330563
Prevotella_veroralis	1	0.25	661	0.127779		Homogeneity
Staphylococcus_aureus	0	0	0	0		Homogeneity_contigs	percentage	Homogeneity_read	percentage
Streptococcus_peroris	0	0	0	0		1	0.375	1	0.375
Veillonella_dispar	0	0	0	0		90%+	0.5	90%+	0.6875
Veillonella_parvula	0	0	0	0		80%+	0.5625	80%+	0.75
total	4	1	5173	1
cluster1
	count_contigs	percentage_contigs	count_read	percentage_read
Actinomyces_odontolyticus	0	0	0	0
Campylobacter_rectus	0	0	0	0							Target concentration
Megasphaera_micronuciformis	0	0	0	0								cluster8	cluster9	cluster10
Porphyromonas_endodontalis	0	0	0	0							target concentration_contig	0.0075	0.9849	0.0075
Porphyromonas_gingivalis	0	0	0	0							target concentration_read	0.0029	0.996	0.0011
Prevotella_denticola	0	0	0	0
Prevotella_veroralis	0	0	0	0
Staphylococcus_aureus	0	0	0	0
Streptococcus_peroris	1	1	8830	1
Veillonella_dispar	0	0	0	0
Veillonella_parvula	0	0	0	0
total	1	1	8830	1
cluster2
	count_contigs	percentage_contigs	count_read	percentage_read
Actinomyces_odontolyticus	0	0	0	0
Campylobacter_rectus	0	0	0	0
Megasphaera_micronuciformis	0	0	0	0
Porphyromonas_endodontalis	0	0	0	0
Porphyromonas_gingivalis	0	0	0	0
Prevotella_denticola	0	0	0	0
Prevotella_veroralis	0	0	0	0
Staphylococcus_aureus	0	0	0	0
Streptococcus_peroris	187	1	1430129	1
Veillonella_dispar	0	0	0	0
Veillonella_parvula	0	0	0	0
total	187	1	1430129	1
cluster3
	count_contigs	percentage_contigs	count_read	percentage_read
Actinomyces_odontolyticus	0	0	0	0
Campylobacter_rectus	0	0	0	0
Megasphaera_micronuciformis	0	0	0	0
Porphyromonas_endodontalis	0	0	0	0
Porphyromonas_gingivalis	0	0	0	0
Prevotella_denticola	0	0	0	0
Prevotella_veroralis	1	0.333333	612	0.0640569
Staphylococcus_aureus	0	0	0	0
Streptococcus_peroris	2	0.666667	8942	0.935943
Veillonella_dispar	0	0	0	0
Veillonella_parvula	0	0	0	0
total	3	1	9554	1
cluster4
	count_contigs	percentage_contigs	count_read	percentage_read
Actinomyces_odontolyticus	0	0	0	0
Campylobacter_rectus	0	0	0	0
Megasphaera_micronuciformis	0	0	0	0
Porphyromonas_endodontalis	0	0	0	0
Porphyromonas_gingivalis	0	0	0	0
Prevotella_denticola	244	0.995918	455227	0.988876
Prevotella_veroralis	1	0.00408163	5121	0.0111242
Staphylococcus_aureus	0	0	0	0
Streptococcus_peroris	0	0	0	0
Veillonella_dispar	0	0	0	0
Veillonella_parvula	0	0	0	0
total	245	1	460348	1
cluster5
	count_contigs	percentage_contigs	count_read	percentage_read
Actinomyces_odontolyticus	0	0	0	0
Campylobacter_rectus	0	0	0	0
Megasphaera_micronuciformis	0	0	0	0
Porphyromonas_endodontalis	0	0	0	0
Porphyromonas_gingivalis	0	0	0	0
Prevotella_denticola	0	0	0	0
Prevotella_veroralis	0	0	0	0
Staphylococcus_aureus	0	0	0	0
Streptococcus_peroris	0	0	0	0
Veillonella_dispar	1	0.142857	2302	0.0127312
Veillonella_parvula	6	0.857143	178514	0.987269
total	7	1	180816	1
cluster6
	count_contigs	percentage_contigs	count_read	percentage_read
Actinomyces_odontolyticus	0	0	0	0
Campylobacter_rectus	0	0	0	0
Megasphaera_micronuciformis	0	0	0	0
Porphyromonas_endodontalis	0	0	0	0
Porphyromonas_gingivalis	1	0.1	339	0.0387252
Prevotella_denticola	3	0.3	2677	0.305803
Prevotella_veroralis	6	0.6	5738	0.655472
Staphylococcus_aureus	0	0	0	0
Streptococcus_peroris	0	0	0	0
Veillonella_dispar	0	0	0	0
Veillonella_parvula	0	0	0	0
total	10	1	8754	1
cluster7
	count_contigs	percentage_contigs	count_read	percentage_read
Actinomyces_odontolyticus	0	0	0	0
Campylobacter_rectus	18	1	447511	1
Megasphaera_micronuciformis	0	0	0	0
Porphyromonas_endodontalis	0	0	0	0
Porphyromonas_gingivalis	0	0	0	0
Prevotella_denticola	0	0	0	0
Prevotella_veroralis	0	0	0	0
Staphylococcus_aureus	0	0	0	0
Streptococcus_peroris	0	0	0	0
Veillonella_dispar	0	0	0	0
Veillonella_parvula	0	0	0	0
total	18	1	447511	1
cluster8
	count_contigs	percentage_contigs	count_read	percentage_read
Actinomyces_odontolyticus	0	0	0	0
Campylobacter_rectus	0	0	0	0
Megasphaera_micronuciformis	9	0.473684	582725	0.916867
Porphyromonas_endodontalis	0	0	0	0
Porphyromonas_gingivalis	3	0.157895	8616	0.0135565
Prevotella_denticola	3	0.157895	1894	0.00298004
Prevotella_veroralis	0	0	0	0
Staphylococcus_aureus	2	0.105263	40228	0.0632953
Streptococcus_peroris	0	0	0	0
Veillonella_dispar	2	0.105263	2098	0.00330102
Veillonella_parvula	0	0	0	0
total	19	1	635561	1
cluster9
	count_contigs	percentage_contigs	count_read	percentage_read
Actinomyces_odontolyticus	0	0	0	0
Campylobacter_rectus	0	0	0	0
Megasphaera_micronuciformis	0	0	0	0
Porphyromonas_endodontalis	0	0	0	0
Porphyromonas_gingivalis	0	0	0	0
Prevotella_denticola	0	0	0	0
Prevotella_veroralis	0	0	0	0
Staphylococcus_aureus	261	0.984906	13583479	0.985635
Streptococcus_peroris	0	0	0	0
Veillonella_dispar	0	0	0	0
Veillonella_parvula	4	0.0150943	197974	0.0143652
total	265	1	13781453	1
cluster10
	count_contigs	percentage_contigs	count_read	percentage_read
Actinomyces_odontolyticus	0	0	0	0
Campylobacter_rectus	0	0	0	0
Megasphaera_micronuciformis	0	0	0	0
Porphyromonas_endodontalis	0	0	0	0
Porphyromonas_gingivalis	0	0	0	0
Prevotella_denticola	1	0.125	304	0.0107356
Prevotella_veroralis	2	0.25	2470	0.0872268
Staphylococcus_aureus	2	0.25	14363	0.507222
Streptococcus_peroris	1	0.125	6280	0.221775
Veillonella_dispar	2	0.25	4900	0.173041
Veillonella_parvula	0	0	0	0
total	8	1	28317	1
cluster11
	count_contigs	percentage_contigs	count_read	percentage_read
Actinomyces_odontolyticus	0	0	0	0
Campylobacter_rectus	0	0	0	0
Megasphaera_micronuciformis	0	0	0	0
Porphyromonas_endodontalis	0	0	0	0
Porphyromonas_gingivalis	2	0.285714	2956	0.545186
Prevotella_denticola	4	0.571429	1914	0.353006
Prevotella_veroralis	1	0.142857	552	0.101807
Staphylococcus_aureus	0	0	0	0
Streptococcus_peroris	0	0	0	0
Veillonella_dispar	0	0	0	0
Veillonella_parvula	0	0	0	0
total	7	1	5422	1
cluster12
	count_contigs	percentage_contigs	count_read	percentage_read
Actinomyces_odontolyticus	0	0	0	0
Campylobacter_rectus	0	0	0	0
Megasphaera_micronuciformis	0	0	0	0
Porphyromonas_endodontalis	0	0	0	0
Porphyromonas_gingivalis	0	0	0	0
Prevotella_denticola	0	0	0	0
Prevotella_veroralis	0	0	0	0
Staphylococcus_aureus	0	0	0	0
Streptococcus_peroris	0	0	0	0
Veillonella_dispar	142	1	364966	1
Veillonella_parvula	0	0	0	0
total	142	1	364966	1
cluster13
	count_contigs	percentage_contigs	count_read	percentage_read
Actinomyces_odontolyticus	0	0	0	0
Campylobacter_rectus	0	0	0	0
Megasphaera_micronuciformis	0	0	0	0
Porphyromonas_endodontalis	0	0	0	0
Porphyromonas_gingivalis	0	0	0	0
Prevotella_denticola	3	1	2221	1
Prevotella_veroralis	0	0	0	0
Staphylococcus_aureus	0	0	0	0
Streptococcus_peroris	0	0	0	0
Veillonella_dispar	0	0	0	0
Veillonella_parvula	0	0	0	0
total	3	1	2221	1
cluster14
	count_contigs	percentage_contigs	count_read	percentage_read
Actinomyces_odontolyticus	0	0	0	0
Campylobacter_rectus	0	0	0	0
Megasphaera_micronuciformis	0	0	0	0
Porphyromonas_endodontalis	0	0	0	0
Porphyromonas_gingivalis	16	0.115108	53402	0.0890519
Prevotella_denticola	29	0.208633	50833	0.0847679
Prevotella_veroralis	94	0.676259	495438	0.82618
Staphylococcus_aureus	0	0	0	0
Streptococcus_peroris	0	0	0	0
Veillonella_dispar	0	0	0	0
Veillonella_parvula	0	0	0	0
total	139	1	599673	1
cluster15
	count_contigs	percentage_contigs	count_read	percentage_read
Actinomyces_odontolyticus	0	0	0	0
Campylobacter_rectus	0	0	0	0
Megasphaera_micronuciformis	0	0	0	0
Porphyromonas_endodontalis	0	0	0	0
Porphyromonas_gingivalis	191	1	778010	1
Prevotella_denticola	0	0	0	0
Prevotella_veroralis	0	0	0	0
Staphylococcus_aureus	0	0	0	0
Streptococcus_peroris	0	0	0	0
Veillonella_dispar	0	0	0	0
Veillonella_parvula	0	0	0	0
total	191	1	778010	1

## Sheet: target_95%
cluster0						1				1
	count_contigs	percentage_contigs	count_read	percentage_read		5	17	0.294118		5	17	0.294118
Actinomyces_odontolyticus	0	0	0	0		90%+				90%+
Campylobacter_rectus	0	0	0	0		11	17	0.647059		9	17	0.529412
Megasphaera_micronuciformis	0	0	0	0		80%+				80%+
Porphyromonas_endodontalis	0	0	0	0		13	17	0.764706		13	17	0.764706
Porphyromonas_gingivalis	1	0.025	47	0.0262717
Prevotella_denticola	37	0.925	1552	0.867524
Prevotella_veroralis	2	0.05	190	0.106205		Homogeneity
Staphylococcus_aureus	0	0	0	0		Homogeneity_contigs	percentage	Homogeneity_read	percentage
Streptococcus_peroris	0	0	0	0		1	0.2941	1	0.2941
Veillonella_dispar	0	0	0	0		90%+	0.6471	90%+	0.5294
Veillonella_parvula	0	0	0	0		80%+	0.7647	80%+	0.7647
total	40	1	1789	1
cluster1
	count_contigs	percentage_contigs	count_read	percentage_read
Actinomyces_odontolyticus	0	0	0	0
Campylobacter_rectus	0	0	0	0							Target concentration
Megasphaera_micronuciformis	0	0	0	0								cluster11	cluster14
Porphyromonas_endodontalis	0	0	0	0							target concentration_contig	0.9962	0.0038
Porphyromonas_gingivalis	73	0.110774	6594	0.183452							target concentration_read	0.999	0.001
Prevotella_denticola	583	0.884674	28916	0.804474
Prevotella_veroralis	2	0.0030349	383	0.0106555
Staphylococcus_aureus	0	0	0	0
Streptococcus_peroris	0	0	0	0
Veillonella_dispar	1	0.00151745	51	0.00141887
Veillonella_parvula	0	0	0	0
total	659	1	35944	1
cluster2
	count_contigs	percentage_contigs	count_read	percentage_read
Actinomyces_odontolyticus	0	0	0	0
Campylobacter_rectus	0	0	0	0
Megasphaera_micronuciformis	0	0	0	0
Porphyromonas_endodontalis	0	0	0	0
Porphyromonas_gingivalis	1	0.00628931	277	0.00135421
Prevotella_denticola	0	0	0	0
Prevotella_veroralis	0	0	0	0
Staphylococcus_aureus	0	0	0	0
Streptococcus_peroris	158	0.993711	204270	0.998646
Veillonella_dispar	0	0	0	0
Veillonella_parvula	0	0	0	0
total	159	1	204547	1
cluster3
	count_contigs	percentage_contigs	count_read	percentage_read
Actinomyces_odontolyticus	0	0	0	0
Campylobacter_rectus	18	1	64157	1
Megasphaera_micronuciformis	0	0	0	0
Porphyromonas_endodontalis	0	0	0	0
Porphyromonas_gingivalis	0	0	0	0
Prevotella_denticola	0	0	0	0
Prevotella_veroralis	0	0	0	0
Staphylococcus_aureus	0	0	0	0
Streptococcus_peroris	0	0	0	0
Veillonella_dispar	0	0	0	0
Veillonella_parvula	0	0	0	0
total	18	1	64157	1
cluster4
	count_contigs	percentage_contigs	count_read	percentage_read
Actinomyces_odontolyticus	0	0	0	0
Campylobacter_rectus	0	0	0	0
Megasphaera_micronuciformis	0	0	0	0
Porphyromonas_endodontalis	0	0	0	0
Porphyromonas_gingivalis	2	0.0909091	209	0.0930129
Prevotella_denticola	6	0.272727	264	0.11749
Prevotella_veroralis	1	0.0454545	145	0.0645305
Staphylococcus_aureus	0	0	0	0
Streptococcus_peroris	1	0.0454545	920	0.409435
Veillonella_dispar	12	0.545455	709	0.315532
Veillonella_parvula	0	0	0	0
total	22	1	2247	1
cluster5
	count_contigs	percentage_contigs	count_read	percentage_read
Actinomyces_odontolyticus	0	0	0	0
Campylobacter_rectus	0	0	0	0
Megasphaera_micronuciformis	0	0	0	0
Porphyromonas_endodontalis	0	0	0	0
Porphyromonas_gingivalis	0	0	0	0
Prevotella_denticola	1	0.0357143	37	0.0102521
Prevotella_veroralis	0	0	0	0
Staphylococcus_aureus	0	0	0	0
Streptococcus_peroris	0	0	0	0
Veillonella_dispar	26	0.928571	1579	0.437517
Veillonella_parvula	1	0.0357143	1993	0.552231
total	28	1	3609	1
cluster6
	count_contigs	percentage_contigs	count_read	percentage_read
Actinomyces_odontolyticus	0	0	0	0
Campylobacter_rectus	0	0	0	0
Megasphaera_micronuciformis	0	0	0	0
Porphyromonas_endodontalis	0	0	0	0
Porphyromonas_gingivalis	0	0	0	0
Prevotella_denticola	0	0	0	0
Prevotella_veroralis	0	0	0	0
Staphylococcus_aureus	0	0	0	0
Streptococcus_peroris	0	0	0	0
Veillonella_dispar	36	1	1815	1
Veillonella_parvula	0	0	0	0
total	36	1	1815	1
cluster7
	count_contigs	percentage_contigs	count_read	percentage_read
Actinomyces_odontolyticus	0	0	0	0
Campylobacter_rectus	0	0	0	0
Megasphaera_micronuciformis	0	0	0	0
Porphyromonas_endodontalis	0	0	0	0
Porphyromonas_gingivalis	9	0.0810811	3161	0.0409684
Prevotella_denticola	3	0.027027	253	0.00327903
Prevotella_veroralis	98	0.882883	72449	0.938982
Staphylococcus_aureus	0	0	0	0
Streptococcus_peroris	1	0.00900901	1294	0.016771
Veillonella_dispar	0	0	0	0
Veillonella_parvula	0	0	0	0
total	111	1	77157	1
cluster8
	count_contigs	percentage_contigs	count_read	percentage_read
Actinomyces_odontolyticus	0	0	0	0
Campylobacter_rectus	0	0	0	0
Megasphaera_micronuciformis	0	0	0	0
Porphyromonas_endodontalis	0	0	0	0
Porphyromonas_gingivalis	341	1	104673	1
Prevotella_denticola	0	0	0	0
Prevotella_veroralis	0	0	0	0
Staphylococcus_aureus	0	0	0	0
Streptococcus_peroris	0	0	0	0
Veillonella_dispar	0	0	0	0
Veillonella_parvula	0	0	0	0
total	341	1	104673	1
cluster9
	count_contigs	percentage_contigs	count_read	percentage_read
Actinomyces_odontolyticus	0	0	0	0
Campylobacter_rectus	0	0	0	0
Megasphaera_micronuciformis	0	0	0	0
Porphyromonas_endodontalis	0	0	0	0
Porphyromonas_gingivalis	0	0	0	0
Prevotella_denticola	3	1	126	1
Prevotella_veroralis	0	0	0	0
Staphylococcus_aureus	0	0	0	0
Streptococcus_peroris	0	0	0	0
Veillonella_dispar	0	0	0	0
Veillonella_parvula	0	0	0	0
total	3	1	126	1
cluster10
	count_contigs	percentage_contigs	count_read	percentage_read
Actinomyces_odontolyticus	0	0	0	0
Campylobacter_rectus	0	0	0	0
Megasphaera_micronuciformis	0	0	0	0
Porphyromonas_endodontalis	0	0	0	0
Porphyromonas_gingivalis	2	0.0869565	587	0.384666
Prevotella_denticola	0	0	0	0
Prevotella_veroralis	0	0	0	0
Staphylococcus_aureus	0	0	0	0
Streptococcus_peroris	0	0	0	0
Veillonella_dispar	21	0.913043	939	0.615334
Veillonella_parvula	0	0	0	0
total	23	1	1526	1
cluster11
	count_contigs	percentage_contigs	count_read	percentage_read
Actinomyces_odontolyticus	0	0	0	0
Campylobacter_rectus	0	0	0	0
Megasphaera_micronuciformis	0	0	0	0
Porphyromonas_endodontalis	0	0	0	0
Porphyromonas_gingivalis	1	0.003663	238	1.19445e-05
Prevotella_denticola	0	0	0	0
Prevotella_veroralis	0	0	0	0
Staphylococcus_aureus	262	0.959707	19872271	0.997328
Streptococcus_peroris	0	0	0	0
Veillonella_dispar	1	0.003663	79	3.96477e-06
Veillonella_parvula	9	0.032967	52926	0.00265619
total	273	1	19925514	1
cluster12
	count_contigs	percentage_contigs	count_read	percentage_read
Actinomyces_odontolyticus	0	0	0	0
Campylobacter_rectus	0	0	0	0
Megasphaera_micronuciformis	0	0	0	0
Porphyromonas_endodontalis	0	0	0	0
Porphyromonas_gingivalis	8	0.0171674	887	0.0206269
Prevotella_denticola	26	0.055794	1184	0.0275336
Prevotella_veroralis	3	0.00643777	341	0.00792986
Staphylococcus_aureus	0	0	0	0
Streptococcus_peroris	0	0	0	0
Veillonella_dispar	429	0.920601	40590	0.94391
Veillonella_parvula	0	0	0	0
total	466	1	43002	1
cluster13
	count_contigs	percentage_contigs	count_read	percentage_read
Actinomyces_odontolyticus	0	0	0	0
Campylobacter_rectus	0	0	0	0
Megasphaera_micronuciformis	0	0	0	0
Porphyromonas_endodontalis	0	0	0	0
Porphyromonas_gingivalis	1	0.5	115	0.809859
Prevotella_denticola	1	0.5	27	0.190141
Prevotella_veroralis	0	0	0	0
Staphylococcus_aureus	0	0	0	0
Streptococcus_peroris	0	0	0	0
Veillonella_dispar	0	0	0	0
Veillonella_parvula	0	0	0	0
total	2	1	142	1
cluster14
	count_contigs	percentage_contigs	count_read	percentage_read
Actinomyces_odontolyticus	0	0	0	0
Campylobacter_rectus	0	0	0	0
Megasphaera_micronuciformis	3	0.3	89842	0.806423
Porphyromonas_endodontalis	0	0	0	0
Porphyromonas_gingivalis	5	0.5	1546	0.0138769
Prevotella_denticola	0	0	0	0
Prevotella_veroralis	0	0	0	0
Staphylococcus_aureus	1	0.1	19967	0.179224
Streptococcus_peroris	0	0	0	0
Veillonella_dispar	1	0.1	53	0.000475729
Veillonella_parvula	0	0	0	0
total	10	1	111408	1
cluster15
	count_contigs	percentage_contigs	count_read	percentage_read
Actinomyces_odontolyticus	0	0	0	0
Campylobacter_rectus	0	0	0	0
Megasphaera_micronuciformis	0	0	0	0
Porphyromonas_endodontalis	0	0	0	0
Porphyromonas_gingivalis	0	0	0	0
Prevotella_denticola	1	1	90	1
Prevotella_veroralis	0	0	0	0
Staphylococcus_aureus	0	0	0	0
Streptococcus_peroris	0	0	0	0
Veillonella_dispar	0	0	0	0
Veillonella_parvula	0	0	0	0
total	1	1	90	1
cluster16
	count_contigs	percentage_contigs	count_read	percentage_read
Actinomyces_odontolyticus	0	0	0	0
Campylobacter_rectus	0	0	0	0
Megasphaera_micronuciformis	0	0	0	0
Porphyromonas_endodontalis	0	0	0	0
Porphyromonas_gingivalis	4	0.333333	360	0.485175
Prevotella_denticola	8	0.666667	382	0.514825
Prevotella_veroralis	0	0	0	0
Staphylococcus_aureus	0	0	0	0
Streptococcus_peroris	0	0	0	0
Veillonella_dispar	0	0	0	0
Veillonella_parvula	0	0	0	0
total	12	1	742	1
