# Supplementary material for: Using QC-Blind for Quality Control and Contamination Screening of Bacteria DNA Sequencing Data Without Reference Genome
Source: Front Microbiol. 2019 Jul 9;10:1560. doi: 10.3389/fmicb.2019.01560 (PMC6637319; doi:10.3389/fmicb.2019.01560)
Supplement: Supplementary File 1 — The clustering results and evaluations of simulated datasets of BS_1_5 (contaminated by HOB5), BS_1_10 (contaminated by HOB10), BS+SC_1_10 (contaminated by HOB10), Ecoli_1_5 (contaminated by HOB5), Ecoli_1_10 (contaminated by HOB10), SA_1_5 (contaminated by HOB5), SA_1_10 (contaminated by HOB10). [file Data_Sheet_1.zip › Supplementary File 1/cluster_SA_1_5.xlsx]

## Sheet: target_5%
cluster0					1				1
	count_contigs	percentage_contigs	count_read	percentage_read	4	9	0.444444		4	9	0.444444
Megasphaera_micronuciformis	0	0	0	0	90%+				90%+
Porphyromonas_endodontalis	0	0	0	0	6	9	0.666667		5	9	0.555556
Porphyromonas_gingivalis	1	0.0769231	1847	0.0329651	80%+				80%+
Prevotella_veroralis	2	0.153846	7166	0.127898	6	9	0.666667		5	9	0.555556
Staphylococcus_aureus	8	0.615385	11081	0.197773
Streptococcus_peroris	2	0.153846	35935	0.641364
total	13	1	56029	1		Homogeneity
						Homogeneity_contigs	percentage	Homogeneity_read	percentage
cluster1						1	0.4444	1	0.4444
	count_contigs	percentage_contigs	count_read	percentage_read		90%+	0.6667	90%+	0.5556
Megasphaera_micronuciformis	0	0	0	0		80%+	0.6667	80%+	0.5556
Porphyromonas_endodontalis	0	0	0	0
Porphyromonas_gingivalis	2	0.4	19100	0.79484
Prevotella_veroralis	0	0	0	0
Staphylococcus_aureus	3	0.6	4930	0.20516
Streptococcus_peroris	0	0	0	0						Target concentration
total	5	1	24030	1							cluster0	cluster1	cluster4	cluster6
										target concentration_contig	0.03	0.0112	0.0412	0.9176
cluster2										target concentration_read	0.0199	0.0088	0.0154	0.9559
	count_contigs	percentage_contigs	count_read	percentage_read
Megasphaera_micronuciformis	0	0	0	0
Porphyromonas_endodontalis	0	0	0	0
Porphyromonas_gingivalis	0	0	0	0
Prevotella_veroralis	0	0	0	0
Staphylococcus_aureus	0	0	0	0
Streptococcus_peroris	182	1	2809016	1
total	182	1	2809016	1
cluster3
	count_contigs	percentage_contigs	count_read	percentage_read
Megasphaera_micronuciformis	0	0	0	0
Porphyromonas_endodontalis	0	0	0	0
Porphyromonas_gingivalis	186	1	1541388	1
Prevotella_veroralis	0	0	0	0
Staphylococcus_aureus	0	0	0	0
Streptococcus_peroris	0	0	0	0
total	186	1	1541388	1
cluster4
	count_contigs	percentage_contigs	count_read	percentage_read
Megasphaera_micronuciformis	0	0	0	0
Porphyromonas_endodontalis	0	0	0	0
Porphyromonas_gingivalis	0	0	0	0
Prevotella_veroralis	0	0	0	0
Staphylococcus_aureus	11	0.916667	8585	0.403052
Streptococcus_peroris	1	0.0833333	12715	0.596948
total	12	1	21300	1
cluster5
	count_contigs	percentage_contigs	count_read	percentage_read
Megasphaera_micronuciformis	0	0	0	0
Porphyromonas_endodontalis	0	0	0	0
Porphyromonas_gingivalis	4	0.0408163	30687	0.0300769
Prevotella_veroralis	91	0.928571	961912	0.942788
Staphylococcus_aureus	0	0	0	0
Streptococcus_peroris	3	0.0306122	27685	0.0271346
total	98	1	1020284	1
cluster6
	count_contigs	percentage_contigs	count_read	percentage_read
Megasphaera_micronuciformis	0	0	0	0
Porphyromonas_endodontalis	0	0	0	0
Porphyromonas_gingivalis	0	0	0	0
Prevotella_veroralis	0	0	0	0
Staphylococcus_aureus	245	1	533565	1
Streptococcus_peroris	0	0	0	0
total	245	1	533565	1
cluster7
	count_contigs	percentage_contigs	count_read	percentage_read
Megasphaera_micronuciformis	0	0	0	0
Porphyromonas_endodontalis	0	0	0	0
Porphyromonas_gingivalis	18	0.75	112647	0.638802
Prevotella_veroralis	6	0.25	63694	0.361198
Staphylococcus_aureus	0	0	0	0
Streptococcus_peroris	0	0	0	0
total	24	1	176341	1
cluster8
	count_contigs	percentage_contigs	count_read	percentage_read
Megasphaera_micronuciformis	0	0	0	0
Porphyromonas_endodontalis	0	0	0	0
Porphyromonas_gingivalis	0	0	0	0
Prevotella_veroralis	0	0	0	0
Staphylococcus_aureus	0	0	0	0
Streptococcus_peroris	3	1	53953	1
total	3	1	53953	1

## Sheet: target_35%
cluster0					1				1
	count_contigs	percentage_contigs	count_read	percentage_read	3	8	0.375		3	8	0.375
Megasphaera_micronuciformis	5	0.131579	143379	0.447917	90%+				90%+
Porphyromonas_endodontalis	0	0	0	0	4	8	0.5		4	8	0.5
Porphyromonas_gingivalis	22	0.578947	96815	0.30245	80%+				80%+
Prevotella_veroralis	7	0.184211	43018	0.134388	5	8	0.625		5	8	0.625
Staphylococcus_aureus	4	0.105263	36890	0.115245
Streptococcus_peroris	0	0	0	0
total	38	1	320102	1		Homogeneity
						Homogeneity_contigs	percentage	Homogeneity_read	percentage
cluster1						1	0.375	1	0.375
	count_contigs	percentage_contigs	count_read	percentage_read		90%+	0.5	90%+	0.5
Megasphaera_micronuciformis	0	0	0	0		80%+	0.625	80%+	0.625
Porphyromonas_endodontalis	0	0	0	0
Porphyromonas_gingivalis	0	0	0	0
Prevotella_veroralis	0	0	0	0
Staphylococcus_aureus	0	0	0	0
Streptococcus_peroris	185	1	1957370	1
total	185	1	1957370	1
cluster2
	count_contigs	percentage_contigs	count_read	percentage_read						Target concentration
Megasphaera_micronuciformis	0	0	0	0							cluster0	cluster2	cluster4	cluster7
Porphyromonas_endodontalis	0	0	0	0						target concentration_contig	0.0150376	0.943609	0.0075188	0.0338346
Porphyromonas_gingivalis	0	0	0	0						target concentration_read	0.0094	0.9614	0.0011	0.0281
Prevotella_veroralis	0	0	0	0
Staphylococcus_aureus	251	1	3757885	1
Streptococcus_peroris	0	0	0	0
total	251	1	3757885	1
cluster3
	count_contigs	percentage_contigs	count_read	percentage_read
Megasphaera_micronuciformis	0	0	0	0
Porphyromonas_endodontalis	0	0	0	0
Porphyromonas_gingivalis	2	0.4	4854	0.205905
Prevotella_veroralis	1	0.2	6387	0.270934
Staphylococcus_aureus	0	0	0	0
Streptococcus_peroris	2	0.4	12333	0.523161
total	5	1	23574	1
cluster4
	count_contigs	percentage_contigs	count_read	percentage_read
Megasphaera_micronuciformis	0	0	0	0
Porphyromonas_endodontalis	0	0	0	0
Porphyromonas_gingivalis	0	0	0	0
Prevotella_veroralis	1	0.2	1666	0.0613447
Staphylococcus_aureus	2	0.4	4437	0.163377
Streptococcus_peroris	2	0.4	21055	0.775278
total	5	1	27158	1
cluster5
	count_contigs	percentage_contigs	count_read	percentage_read
Megasphaera_micronuciformis	0	0	0	0
Porphyromonas_endodontalis	0	0	0	0
Porphyromonas_gingivalis	185	1	1050086	1
Prevotella_veroralis	0	0	0	0
Staphylococcus_aureus	0	0	0	0
Streptococcus_peroris	0	0	0	0
total	185	1	1050086	1
cluster6
	count_contigs	percentage_contigs	count_read	percentage_read
Megasphaera_micronuciformis	0	0	0	0
Porphyromonas_endodontalis	0	0	0	0
Porphyromonas_gingivalis	3	0.0322581	17393	0.0257926
Prevotella_veroralis	90	0.967742	656948	0.974207
Staphylococcus_aureus	0	0	0	0
Streptococcus_peroris	0	0	0	0
total	93	1	674341	1
cluster7
	count_contigs	percentage_contigs	count_read	percentage_read
Megasphaera_micronuciformis	0	0	0	0
Porphyromonas_endodontalis	0	0	0	0
Porphyromonas_gingivalis	0	0	0	0
Prevotella_veroralis	0	0	0	0
Staphylococcus_aureus	9	0.818182	109715	0.816563
Streptococcus_peroris	2	0.181818	24647	0.183437
total	11	1	134362	1

## Sheet: target_65%
cluster0					1				1
	count_contigs	percentage_contigs	count_read	percentage_read	6	11	0.545455		6	11	0.545455
Megasphaera_micronuciformis	6	0.26087	458927	0.854813	90%+				90%+
Porphyromonas_endodontalis	0	0	0	0	8	11	0.727273		9	11	0.818182
Porphyromonas_gingivalis	10	0.434783	21101	0.0393034	80%+				80%+
Prevotella_veroralis	5	0.217391	22268	0.0414771	9	11	0.818182		10	11	0.909091
Staphylococcus_aureus	2	0.0869565	34578	0.0644062
Streptococcus_peroris	0	0	0	0
total	23	1	536874	1
						Homogeneity
cluster1						Homogeneity_contigs	percentage	Homogeneity_read	percentage
	count_contigs	percentage_contigs	count_read	percentage_read		1	0.5455	1	0.5455
Megasphaera_micronuciformis	0	0	0	0		90%+	0.7273	90%+	0.8182
Porphyromonas_endodontalis	0	0	0	0		80%+	0.8182	80%+	0.9091
Porphyromonas_gingivalis	0	0	0	0
Prevotella_veroralis	0	0	0	0
Staphylococcus_aureus	252	1	6970764	1
Streptococcus_peroris	0	0	0	0
total	252	1	6970764	1
cluster2
	count_contigs	percentage_contigs	count_read	percentage_read
Megasphaera_micronuciformis	0	0	0	0						Target concentration
Porphyromonas_endodontalis	0	0	0	0							cluster0	cluster1	cluster6	cluster8	cluster10
Porphyromonas_gingivalis	0	0	0	0						target concentration_contig	0.0075	0.9474	0.0301	0.0038	0.0113
Prevotella_veroralis	0	0	0	0						target concentration_read	0.0048	0.9645	0.0281	0.0005	0.0022
Staphylococcus_aureus	0	0	0	0
Streptococcus_peroris	185	1	1050637	1
total	185	1	1050637	1
cluster3
	count_contigs	percentage_contigs	count_read	percentage_read
Megasphaera_micronuciformis	0	0	0	0
Porphyromonas_endodontalis	0	0	0	0
Porphyromonas_gingivalis	0	0	0	0
Prevotella_veroralis	0	0	0	0
Staphylococcus_aureus	0	0	0	0
Streptococcus_peroris	1	1	6654	1
total	1	1	6654	1
cluster4
	count_contigs	percentage_contigs	count_read	percentage_read
Megasphaera_micronuciformis	0	0	0	0
Porphyromonas_endodontalis	0	0	0	0
Porphyromonas_gingivalis	186	1	568283	1
Prevotella_veroralis	0	0	0	0
Staphylococcus_aureus	0	0	0	0
Streptococcus_peroris	0	0	0	0
total	186	1	568283	1
cluster5
	count_contigs	percentage_contigs	count_read	percentage_read
Megasphaera_micronuciformis	0	0	0	0
Porphyromonas_endodontalis	0	0	0	0
Porphyromonas_gingivalis	2	1	6408	1
Prevotella_veroralis	0	0	0	0
Staphylococcus_aureus	0	0	0	0
Streptococcus_peroris	0	0	0	0
total	2	1	6408	1
cluster6
	count_contigs	percentage_contigs	count_read	percentage_read
Megasphaera_micronuciformis	0	0	0	0
Porphyromonas_endodontalis	0	0	0	0
Porphyromonas_gingivalis	0	0	0	0
Prevotella_veroralis	0	0	0	0
Staphylococcus_aureus	8	0.888889	202982	0.967996
Streptococcus_peroris	1	0.111111	6711	0.0320039
total	9	1	209693	1
cluster7
	count_contigs	percentage_contigs	count_read	percentage_read
Megasphaera_micronuciformis	0	0	0	0
Porphyromonas_endodontalis	0	0	0	0
Porphyromonas_gingivalis	11	0.916667	26304	0.949432
Prevotella_veroralis	1	0.0833333	1401	0.0505685
Staphylococcus_aureus	0	0	0	0
Streptococcus_peroris	0	0	0	0
total	12	1	27705	1
cluster8
	count_contigs	percentage_contigs	count_read	percentage_read
Megasphaera_micronuciformis	0	0	0	0
Porphyromonas_endodontalis	0	0	0	0
Porphyromonas_gingivalis	0	0	0	0
Prevotella_veroralis	2	0.285714	2653	0.111861
Staphylococcus_aureus	1	0.142857	3303	0.139267
Streptococcus_peroris	4	0.571429	17761	0.748872
total	7	1	23717	1
cluster9
	count_contigs	percentage_contigs	count_read	percentage_read
Megasphaera_micronuciformis	0	0	0	0
Porphyromonas_endodontalis	0	0	0	0
Porphyromonas_gingivalis	3	0.0319149	9334	0.0255055
Prevotella_veroralis	91	0.968085	356626	0.974494
Staphylococcus_aureus	0	0	0	0
Streptococcus_peroris	0	0	0	0
total	94	1	365960	1
cluster10
	count_contigs	percentage_contigs	count_read	percentage_read
Megasphaera_micronuciformis	0	0	0	0
Porphyromonas_endodontalis	0	0	0	0
Porphyromonas_gingivalis	0	0	0	0
Prevotella_veroralis	0	0	0	0
Staphylococcus_aureus	3	1	15766	1
Streptococcus_peroris	0	0	0	0
total	3	1	15766	1

## Sheet: target_95%
cluster0					1				1
	count_contigs	percentage_contigs	count_read	percentage_read	5	12	0.416667		5	12	0.416667
Megasphaera_micronuciformis	0	0	0	0	90%+				90%+
Porphyromonas_endodontalis	0	0	0	0	9	12	0.75		10	12	0.833333
Porphyromonas_gingivalis	44	0.956522	2266	0.951701	80%+				80%+
Prevotella_veroralis	2	0.0434783	115	0.048299	9	12	0.75		10	12	0.833333
Staphylococcus_aureus	0	0	0	0
Streptococcus_peroris	0	0	0	0
total	46	1	2381	1
						Homogeneity
cluster1						Homogeneity_contigs	percentage	Homogeneity_read	percentage
	count_contigs	percentage_contigs	count_read	percentage_read		1	0.4167	1	0.4167
Megasphaera_micronuciformis	0	0	0	0		90%+	0.75	90%+	0.8333
Porphyromonas_endodontalis	0	0	0	0		80%+	0.75	80%+	0.8333
Porphyromonas_gingivalis	37	1	2224	1
Prevotella_veroralis	0	0	0	0
Staphylococcus_aureus	0	0	0	0
Streptococcus_peroris	0	0	0	0
total	37	1	2224	1
cluster2										Target concentration
	count_contigs	percentage_contigs	count_read	percentage_read							cluster4	cluster8	cluster10
Megasphaera_micronuciformis	0	0	0	0						target concentration_contig	0.0112	0.0112	0.9775
Porphyromonas_endodontalis	0	0	0	0						target concentration_read	0.0061	0.0015	0.9924
Porphyromonas_gingivalis	24	0.631579	2120	0.505725
Prevotella_veroralis	13	0.342105	1399	0.333731
Staphylococcus_aureus	0	0	0	0
Streptococcus_peroris	1	0.0263158	673	0.160544
total	38	1	4192	1
cluster3
	count_contigs	percentage_contigs	count_read	percentage_read
Megasphaera_micronuciformis	0	0	0	0
Porphyromonas_endodontalis	0	0	0	0
Porphyromonas_gingivalis	0	0	0	0
Prevotella_veroralis	1	0.00641026	53	0.000345043
Staphylococcus_aureus	0	0	0	0
Streptococcus_peroris	155	0.99359	153551	0.999655
total	156	1	153604	1
cluster4
	count_contigs	percentage_contigs	count_read	percentage_read
Megasphaera_micronuciformis	0	0	0	0
Porphyromonas_endodontalis	0	0	0	0
Porphyromonas_gingivalis	1	0.2	1602	0.0243055
Prevotella_veroralis	1	0.2	80	0.00121376
Staphylococcus_aureus	3	0.6	64229	0.974481
Streptococcus_peroris	0	0	0	0
total	5	1	65911	1
cluster5
	count_contigs	percentage_contigs	count_read	percentage_read
Megasphaera_micronuciformis	0	0	0	0
Porphyromonas_endodontalis	0	0	0	0
Porphyromonas_gingivalis	50	0.980392	2960	0.967004
Prevotella_veroralis	1	0.0196078	101	0.0329958
Staphylococcus_aureus	0	0	0	0
Streptococcus_peroris	0	0	0	0
total	51	1	3061	1
cluster6
	count_contigs	percentage_contigs	count_read	percentage_read
Megasphaera_micronuciformis	0	0	0	0
Porphyromonas_endodontalis	0	0	0	0
Porphyromonas_gingivalis	8	0.0547945	1029	0.0195438
Prevotella_veroralis	137	0.938356	50718	0.963287
Staphylococcus_aureus	0	0	0	0
Streptococcus_peroris	1	0.00684932	904	0.0171697
total	146	1	52651	1
cluster7
	count_contigs	percentage_contigs	count_read	percentage_read
Megasphaera_micronuciformis	0	0	0	0
Porphyromonas_endodontalis	0	0	0	0
Porphyromonas_gingivalis	10	0.416667	1164	0.407563
Prevotella_veroralis	14	0.583333	1692	0.592437
Staphylococcus_aureus	0	0	0	0
Streptococcus_peroris	0	0	0	0
total	24	1	2856	1
cluster8
	count_contigs	percentage_contigs	count_read	percentage_read
Megasphaera_micronuciformis	0	0	0	0
Porphyromonas_endodontalis	0	0	0	0
Porphyromonas_gingivalis	0	0	0	0
Prevotella_veroralis	0	0	0	0
Staphylococcus_aureus	3	1	16262	1
Streptococcus_peroris	0	0	0	0
total	3	1	16262	1
cluster9
	count_contigs	percentage_contigs	count_read	percentage_read
Megasphaera_micronuciformis	3	1	67085	1
Porphyromonas_endodontalis	0	0	0	0
Porphyromonas_gingivalis	0	0	0	0
Prevotella_veroralis	0	0	0	0
Staphylococcus_aureus	0	0	0	0
Streptococcus_peroris	0	0	0	0
total	3	1	67085	1
cluster10
	count_contigs	percentage_contigs	count_read	percentage_read
Megasphaera_micronuciformis	0	0	0	0
Porphyromonas_endodontalis	0	0	0	0
Porphyromonas_gingivalis	0	0	0	0
Prevotella_veroralis	0	0	0	0
Staphylococcus_aureus	261	1	10498850	1
Streptococcus_peroris	0	0	0	0
total	261	1	10498850	1
cluster11
	count_contigs	percentage_contigs	count_read	percentage_read
Megasphaera_micronuciformis	0	0	0	0
Porphyromonas_endodontalis	0	0	0	0
Porphyromonas_gingivalis	551	1	68193	1
Prevotella_veroralis	0	0	0	0
Staphylococcus_aureus	0	0	0	0
Streptococcus_peroris	0	0	0	0
total	551	1	68193	1
