# Supplementary material for: Using QC-Blind for Quality Control and Contamination Screening of Bacteria DNA Sequencing Data Without Reference Genome
Source: Front Microbiol. 2019 Jul 9;10:1560. doi: 10.3389/fmicb.2019.01560 (PMC6637319; doi:10.3389/fmicb.2019.01560)
Supplement: Supplementary File 1 — The clustering results and evaluations of simulated datasets of BS_1_5 (contaminated by HOB5), BS_1_10 (contaminated by HOB10), BS+SC_1_10 (contaminated by HOB10), Ecoli_1_5 (contaminated by HOB5), Ecoli_1_10 (contaminated by HOB10), SA_1_5 (contaminated by HOB5), SA_1_10 (contaminated by HOB10). [file Data_Sheet_1.zip › Supplementary File 1/evaluation of BS+SC_1_10.xls]

## Sheet: Sheet1
sensitivity							reads mapping contigs assessment
reads level							reads level
	BS01	BS02	BS03	BS04				BS01	BS02	BS03	BS04
target reads	1522899	10547513	19315940	30226163			total reads	32684328	32684328	32684328	32684328
total BS reads	1.63422e+06	1.14395e+07	2.12448e+07	3.10501e+07			total mapped reads (to contigs)	22197497	25652816	29177807	31828334
sensitivity	0.931883	0.922025	0.909207	0.973464			total mapped percentage	0.679148	0.784866	0.892716	0.97381
							reads loss	10486831	7031512	3506521	855994
contigs level							with it and mate mapped	21287920	25139900	28585572	31443496
	BS01	BS02	BS03	BS04			singletons	909577	512916	592235	384838
target contigs	383	379	374	401			with mate mapped to a different chr	1347808	920966	942962	874890
total BS contigs	435	444	445	442
sensitivity	0.88046	0.853604	0.840449	0.90724
specificity
reads level							contigs level
	BS01	BS02	BS03	BS04				BS01	BS02	BS03	BS04
target reads	1522899	10547513	19315940	30226163			total contigs	1909	1788	1790	4172
total cluster reads	1522899	10547513	19315940	30619892			total mapped contigs	1909	1788	1790	4172
specificity	1	1	1	0.987141			total mapped percentage	1	1	1	1
							contigs loss	0	0	0	0
contigs level
	BS01	BS02	BS03	BS04
target contigs	383	379	374	401
total cluster contigs	383	379	374	423
specificity	1	1	1	0.947991
data loss
MEGAHIT
	BS01	BS02	BS03	BS04
total reads	32684328	32684328	32684328	32684328
reads remain	22197497	25652816	29177807	31828334
reads loss	10486831	7031512	3506521	855994
remain percentage	0.679148	0.784866	0.892716	0.97381
CONCOCT
reads level
	BS01	BS02	BS03	BS04
total reads	22197497	25652816	29177807	31828334
reads remain	20705138	25020577	28549572	31536976
reads loss	1492359	632239	628235	291358
remain percentage	0.932769	0.975354	0.978469	0.990846
contigs level
	BS01	BS02	BS03	BS04
total contigs	1909	1788	1790	4172
contigs remain	1456	1410	1416	2423
contigs loss	453	378	374	1749
remain percentage	0.762703	0.788591	0.791061	0.580777
BLAST
reads level
	BS01	BS02	BS03	BS04
total reads	20705138	25020577	28549572	31536976
reads remain	20705138	25020577	28549572	31536976
reads loss	0	0	2192	0
remain percentage	1	1	1	1
contigs level
	BS01	BS02	BS03	BS04
total contigs	1456	1410	1416	2423
contigs remain	1456	1410	1416	2423
contigs loss	0	0	0	0
remain percentage	1	1	1	1
