# Supplementary material for: Using QC-Blind for Quality Control and Contamination Screening of Bacteria DNA Sequencing Data Without Reference Genome
Source: Front Microbiol. 2019 Jul 9;10:1560. doi: 10.3389/fmicb.2019.01560 (PMC6637319; doi:10.3389/fmicb.2019.01560)
Supplement: Supplementary File 1 — The clustering results and evaluations of simulated datasets of BS_1_5 (contaminated by HOB5), BS_1_10 (contaminated by HOB10), BS+SC_1_10 (contaminated by HOB10), Ecoli_1_5 (contaminated by HOB5), Ecoli_1_10 (contaminated by HOB10), SA_1_5 (contaminated by HOB5), SA_1_10 (contaminated by HOB10). [file Data_Sheet_1.zip › Supplementary File 1/evaluation of BS_1_10.xlsx]

## Sheet: Sheet1
sensitivity							reads mapping contigs assessment
reads level							reads level
	BS01	BS02	BS03	BS04				BS01	BS02	BS03	BS04
target reads	1057161	7292951	13597258	19959510			total reads	22624890	22624890	22624890	22624890
total BS reads	1.13124e+06	7.91871e+06	1.47062e+07	2.14936e+07			total mapped reads (to contigs)	14447063	17055328	20012960	22023178
sensitivity	0.934512	0.920977	0.924595	0.928624			total mapped percentage	0.638547	0.75383	0.884555	0.973405
							reads loss	8177827	5569562	2611930	601712
contigs level							with it and mate mapped	14061006	16659860	19689134	21721168
	BS01	BS02	BS03	BS04			singletons	386057	395468	323826	302010
target contigs	384	378	380	382			with mate mapped to a different chr	487262	573294	607866	610254
total BS contigs	433	445	447	442
sensitivity	0.886836	0.849438	0.850112	0.864253
specificity
reads level							contigs level
	BS01	BS02	BS03	BS04				BS01	BS02	BS03	BS04
target reads	1057161	7292951	13597258	19959510			total contigs	1709	1725	1708	4736
total cluster reads	1057161	7292951	13597258	20121259			total mapped contigs	1709	1725	1708	4735
specificity	1	1	1	0.991961			total mapped percentage	1	1	1	0.999789
							contigs loss	0	0	0	1
contigs level
	BS01	BS02	BS03	BS04
target contigs	384	378	380	382
total cluster contigs	384	378	380	403
specificity	1	1	1	0.947891
data loss
MEGAHIT
	BS01	BS02	BS03	BS04
total reads	22624890	22624890	22624890	22624890
reads remain	14447063	17055328	20012960	22023178
reads loss	8177827	5569562	2611930	601712
remain percentage	0.638547	0.75383	0.884555	0.973405
CONCOCT
reads level
	BS01	BS02	BS03	BS04
total reads	22624890	22624890	22624890	22624890
reads remain	14069143	16620359	19743596	21772386
reads loss	8555747	6004531	2881294	852504
remain percentage	0.621844	0.734605	0.872649	0.96232
contigs level
	BS01	BS02	BS03	BS04
total contigs	1709	1725	1708	4736
contigs remain	1383	1379	1386	2426
contigs loss	326	346	322	2310
remain percentage	0.809245	0.79942	0.811475	0.512247
BLAST
reads level
	BS01	BS02	BS03	BS04
total reads	22624890	22624890	22624890	22624890
reads remain	14069143	16620359	19743596	21772386
reads loss	8555747	6004531	2881294	852504
remain percentage	0.621844	0.734605	0.872649	0.96232
contigs level
	BS01	BS02	BS03	BS04
total contigs	1709	1725	1708	4736
contigs remain	1383	1379	1386	2426
contigs loss	326	346	322	2310
remain percentage	0.809245	0.79942	0.811475	0.512247
