# Supplementary material for: Using QC-Blind for Quality Control and Contamination Screening of Bacteria DNA Sequencing Data Without Reference Genome
Source: Front Microbiol. 2019 Jul 9;10:1560. doi: 10.3389/fmicb.2019.01560 (PMC6637319; doi:10.3389/fmicb.2019.01560)
Supplement: Supplementary File 1 — The clustering results and evaluations of simulated datasets of BS_1_5 (contaminated by HOB5), BS_1_10 (contaminated by HOB10), BS+SC_1_10 (contaminated by HOB10), Ecoli_1_5 (contaminated by HOB5), Ecoli_1_10 (contaminated by HOB10), SA_1_5 (contaminated by HOB5), SA_1_10 (contaminated by HOB10). [file Data_Sheet_1.zip › Supplementary File 1/evaluation of BS_1_5.xlsx]

## Sheet: Sheet1
sensitivity							reads mapping contigs assessment
reads level							reads level
	BS01	BS02	BS03	BS04				BS01	BS02	BS03	BS04
target reads	583610	4063825	7483017	11605689			total reads	12519144	12519144	12519144	12519144
total BS reads	625957	4381700	8137443	11893187			total mapped reads (to contigs)	7098448	9259404	10891938	12174288
sensitivity	0.932348	0.927454	0.919578	0.975827			total mapped percentage	0.567007	0.73962	0.870023	0.972454
							reads loss	5420696	3259740	1627206	344856
contigs level							with it and mate mapped	6845442	8894458	10744238	11992646
	BS01	BS02	BS03	BS04			singletons	253006	364946	147700	181642
target contigs	383	381	378	401			with mate mapped to a different chr	227034	374354	321356	335230
total BS contigs	431	443	443	442
sensitivity	0.888631	0.860045	0.853273	0.90724
specificity
reads level							contigs level
	BS01	BS02	BS03	BS04				BS01	BS02	BS03	BS04
target reads	583610	4063825	7483017	11605689			total contigs	1115	1154	1114	1848
total cluster reads	583610	4063825	7483017	11678954			total mapped contigs	1114	1154	1114	1848
specificity	1	1	1	0.993727			total mapped percentage	0.999103	1	1	1
							contigs loss	582	462	402	241
contigs level
	BS01	BS02	BS03	BS04
target contigs	383	381	378	401
total cluster contigs	383	381	378	404
specificity	1	1	1	0.992574
data loss
MEGAHIT
	BS01	BS02	BS03	BS04
total reads	12519144	12519144	12519144	12519144
reads remain	7098448	9259404	10891938	12174288
reads loss	5420696	3259740	1627206	344856
remain percentage	0.567007	0.73962	0.870023	0.972454
CONCOCT
reads level
	BS01	BS02	BS03	BS04
total reads	7098448	9259404	10891938	12174288
reads remain	6887977	8746190	10772788	12027825
reads loss	210471	513214	119150	146463
remain percentage	0.97035	0.944574	0.989061	0.987969
contigs level
	BS01	BS02	BS03	BS04
total contigs	1115	1154	1114	1848
contigs remain	906	909	910	1359
contigs loss	209	245	204	489
remain percentage	0.812556	0.787695	0.816876	0.73539
BLAST
reads level
	BS01	BS02	BS03	BS04
total reads	6887977	8746190	10772788	12027825
reads remain	6887977	8746190	10772788	12027825
reads loss	0	0	0	0
remain percentage	1	1	1	1
contigs level
	BS01	BS02	BS03	BS04
total contigs	906	909	910	1359
contigs remain	906	909	910	1359
contigs loss	0	0	0	0
remain percentage	1	1	1	1
