# Supplementary material for: Using QC-Blind for Quality Control and Contamination Screening of Bacteria DNA Sequencing Data Without Reference Genome
Source: Front Microbiol. 2019 Jul 9;10:1560. doi: 10.3389/fmicb.2019.01560 (PMC6637319; doi:10.3389/fmicb.2019.01560)
Supplement: Supplementary File 1 — The clustering results and evaluations of simulated datasets of BS_1_5 (contaminated by HOB5), BS_1_10 (contaminated by HOB10), BS+SC_1_10 (contaminated by HOB10), Ecoli_1_5 (contaminated by HOB5), Ecoli_1_10 (contaminated by HOB10), SA_1_5 (contaminated by HOB5), SA_1_10 (contaminated by HOB10). [file Data_Sheet_1.zip › Supplementary File 1/evaluation of Ecoli_1_10.xls]

## Sheet: Sheet1
sensitivity							reads mapping contigs assessment
reads level							reads level
	Ecoli01	Ecoli02	Ecoli03	Ecoli04				Ecoli01	Ecoli02	Ecoli03	Ecoli04
target reads	1104865	7727391	14308892	21213098			total reads	22979928	22979928	22979928	22979928
total Ecoli reads	1.149e+06	8.04297e+06	1.4937e+07	2.18309e+07			total mapped reads (to contigs)	14609910	17339450	20373856	22399319
sensitivity	0.961591	0.960763	0.957953	0.971699			total mapped percentage	0.635768	0.754548	0.886594	0.974734
							reads loss	8370018	5640478	2606072	580609
contigs level							with it and mate mapped	14245738	16944610	20086520	22135084
	Ecoli01	Ecoli02	Ecoli03	Ecoli04			singletons	364172	394840	287336	264235
target contigs	428	427	424	434			with mate mapped to a different chr	481142	624582	740018	741920
total Ecoli contigs	526	542	549	533
sensitivity	0.813688	0.787823	0.772313	0.814259
specificity
reads level							contigs level
	Ecoli01	Ecoli02	Ecoli03	Ecoli04				Ecoli01	Ecoli02	Ecoli03	Ecoli04
target reads	1104865	7727391	14308892	21213098			total contigs	1794	1824	1809	4773
total cluster reads	1104865	7727391	14308892	21213098			total mapped contigs	1794	1824	1809	4772
specificity	1	1	1	1			total mapped percentage	1	1	1	0.99979
							contigs loss	0	0	0	1
contigs level
	Ecoli01	Ecoli02	Ecoli03	Ecoli04
target contigs	428	427	424	434
total cluster contigs	428	427	424	434
specificity	1	1	1	1
data loss
MEGAHIT
	Ecoli01	Ecoli02	Ecoli03	Ecoli04
total reads	22979928	22979928	22979928	22979928
reads remain	14609910	17339450	20373856	22399319
reads loss	8370018	5640478	2606072	580609
remain percentage	0.635768	0.754548	0.886594	0.974734
CONCOCT
reads level
	Ecoli01	Ecoli02	Ecoli03	Ecoli04
total reads	14609910	17339450	20373856	22399319
reads remain	14253765	16850566	20007923	22104811
reads loss	356145	488884	365933	294508
remain percentage	0.975623	0.971805	0.982039	0.986852
contigs level
	Ecoli01	Ecoli02	Ecoli03	Ecoli04
total contigs	1794	1824	1809	4773
contigs remain	1422	1420	1433	2413
contigs loss	372	404	376	2360
remain percentage	0.792642	0.778509	0.79215	0.505552
BLAST
reads level
	Ecoli01	Ecoli02	Ecoli03	Ecoli04
total reads	14253765	16850566	20007923	22104811
reads remain	14253765	16850566	20007923	22104811
reads loss	0	0	0	0
remain percentage	1	1	1	1
contigs level
	Ecoli01	Ecoli02	Ecoli03	Ecoli04
total contigs	1422	1420	1433	2413
contigs remain	1422	1420	1433	2413
contigs loss	0	0	0	0
remain percentage	1	1	1	1
