# Supplementary material for: Using QC-Blind for Quality Control and Contamination Screening of Bacteria DNA Sequencing Data Without Reference Genome
Source: Front Microbiol. 2019 Jul 9;10:1560. doi: 10.3389/fmicb.2019.01560 (PMC6637319; doi:10.3389/fmicb.2019.01560)
Supplement: Supplementary File 1 — The clustering results and evaluations of simulated datasets of BS_1_5 (contaminated by HOB5), BS_1_10 (contaminated by HOB10), BS+SC_1_10 (contaminated by HOB10), Ecoli_1_5 (contaminated by HOB5), Ecoli_1_10 (contaminated by HOB10), SA_1_5 (contaminated by HOB5), SA_1_10 (contaminated by HOB10). [file Data_Sheet_1.zip › Supplementary File 1/evaluation of Ecoli_1_5.xls]

## Sheet: Sheet1
sensitivity							reads mapping contigs assessment
reads level							reads level
	Ecoli01	Ecoli02	Ecoli03	Ecoli04				Ecoli01	Ecoli02	Ecoli03	Ecoli04
target reads	287479	4305423	8022088	11758992			total reads	12874182	12874182	12874182	12874182
total Ecoli reads	643709	4.50596e+06	8.36822e+06	1.22305e+07			total mapped reads (to contigs)	4255451	9535630	11226552	12591367
sensitivity	0.446598	0.955494	0.958638	0.96145			total mapped percentage	0.330541	0.740679	0.872021	0.978032
							reads loss	8618731	3338552	1647630	282815
contigs level							with it and mate mapped	5336	9191726	11096400	12465010
	Ecoli01	Ecoli02	Ecoli03	Ecoli04			singletons	4250115	343904	130152	126357
target contigs	410	422	425	426			with mate mapped to a different chr	4638	410400	391498	488280
total Ecoli contigs	626	535	541	543
sensitivity	0.654952	0.788785	0.785582	0.78453
specificity
reads level							contigs level
	Ecoli01	Ecoli02	Ecoli03	Ecoli04				Ecoli01	Ecoli02	Ecoli03	Ecoli04
target reads	287479	4305423	8022088	11758992			total contigs	1310	1241	1206	1894
total cluster reads	287479	4305423	8022088	11758992			total mapped contigs	1310	1241	1206	1894
specificity	1	1	1	1			total mapped percentage	1	1	1	1
							contigs loss	0	0	0	0
contigs level
	Ecoli01	Ecoli02	Ecoli03	Ecoli04
target contigs	410	422	425	426
total cluster contigs	410	422	425	426
specificity	1	1	1	1
data loss
MEGAHIT
	Ecoli01	Ecoli02	Ecoli03	Ecoli04
total reads	12874182	12874182	12874182	12874182
reads remain	4255451	9535630	11226552	12591367
reads loss	8618731	3338552	1647630	282815
remain percentage	0.330541	0.740679	0.872021	0.978032
CONCOCT
reads level
	Ecoli01	Ecoli02	Ecoli03	Ecoli04
total reads	4255451	9535630	11226552	12591367
reads remain	4013564	8965453	11052143	12358272
reads loss	241887	570177	174409	233095
remain percentage	0.943158	0.940206	0.984465	0.981488
contigs level
	Ecoli01	Ecoli02	Ecoli03	Ecoli04
total contigs	1310	1241	1206	1894
contigs remain	1053	954	954	1385
contigs loss	257	287	252	509
remain percentage	0.803817	0.768735	0.791045	0.731257
BLAST
reads level
	Ecoli01	Ecoli02	Ecoli03	Ecoli04
total reads	4013564	8965453	11052143	12358272
reads remain	4013564	8965453	11052143	12358272
reads loss	0	0	0	0
remain percentage	1	1	1	1
contigs level
	Ecoli01	Ecoli02	Ecoli03	Ecoli04
total contigs	1053	954	954	1385
contigs remain	1053	954	954	1385
contigs loss	0	0	0	0
remain percentage	1	1	1	1
