# Supplementary material for: Using QC-Blind for Quality Control and Contamination Screening of Bacteria DNA Sequencing Data Without Reference Genome
Source: Front Microbiol. 2019 Jul 9;10:1560. doi: 10.3389/fmicb.2019.01560 (PMC6637319; doi:10.3389/fmicb.2019.01560)
Supplement: Supplementary File 1 — The clustering results and evaluations of simulated datasets of BS_1_5 (contaminated by HOB5), BS_1_10 (contaminated by HOB10), BS+SC_1_10 (contaminated by HOB10), Ecoli_1_5 (contaminated by HOB5), Ecoli_1_10 (contaminated by HOB10), SA_1_5 (contaminated by HOB5), SA_1_10 (contaminated by HOB10). [file Data_Sheet_1.zip › Supplementary File 1/evaluation of SA_1_10.xlsx]

## Sheet: Sheet1
sensitivity							reads mapping contigs assessment
reads level							reads level
	SA01	SA02	SA03	SA04				SA01	SA02	SA03	SA04
target reads	1034700	7295744	13583479	19872271			total reads	21463018	21463018	21463018	21463018
total SA reads	1.07315e+06	7.51206e+06	1.3951e+07	2.03899e+07			total mapped reads (to contigs)	13658311	16278201	19046506	20896700
sensitivity	0.96417	0.971205	0.973659	0.974615			total mapped percentage	0.636365	0.75843	0.88741	0.973614
							reads loss	7804707	5184817	2416512	566318
contigs level							with it and mate mapped	13325234	15876258	18785704	20668600
	SA01	SA02	SA03	SA04			singletons	333077	401943	260802	228100
target contigs	254	257	261	262			with mate mapped to a different chr	454052	571642	619288	654558
total SA contigs	328	333	337	334
sensitivity	0.77439	0.771772	0.774481	0.784431
specificity
reads level							contigs level
	SA01	SA02	SA03	SA04				SA01	SA02	SA03	SA04
target reads	1034700	7295744	13583479	19872271			total contigs	1607	1621	1584	4938
total cluster reads	1034700	7312330	13781453	19925514			total mapped contigs	1607	1621	1584	4938
specificity	1	0.997732	0.985635	0.997328			total mapped percentage	1	1	1	1
							contigs loss	0	0	0	0
contigs level
	SA01	SA02	SA03	SA04
target contigs	254	257	261	262
total cluster contigs	254	258	265	273
specificity	1	0.996124	0.984906	0.959707
data loss
MEGAHIT
	SA01	SA02	SA03	SA04
total reads	21463018	21463018	21463018	21463018
reads remain	13658311	16278201	19046506	20896700
reads loss	7804707	5184817	2416512	566318
remain percentage	0.636365	0.75843	0.88741	0.973614
CONCOCT
reads level
	SA01	SA02	SA03	SA04
total reads	13658311	16278201	19046506	20896700
reads remain	13336864	15783410	18746738	20578488
reads loss	321447	494791	299768	318212
remain percentage	0.976465	0.969604	0.984261	0.984772
contigs level
	SA01	SA02	SA03	SA04
total contigs	1607	1621	1584	4938
contigs remain	1241	1243	1249	2204
contigs loss	366	378	335	2734
remain percentage	0.772246	0.766811	0.78851	0.446335
BLAST
reads level
	SA01	SA02	SA03	SA04
total reads	13336864	15783410	18746738	20578488
reads remain	13336864	15783410	18746738	20578488
reads loss	0	0	0	0
remain percentage	1	1	1	1
contigs level
	SA01	SA02	SA03	SA04
total contigs	1241	1243	1249	2204
contigs remain	1241	1243	1249	2204
contigs loss	0	0	0	0
remain percentage	1	1	1	1
