# Supplementary material for: Using QC-Blind for Quality Control and Contamination Screening of Bacteria DNA Sequencing Data Without Reference Genome
Source: Front Microbiol. 2019 Jul 9;10:1560. doi: 10.3389/fmicb.2019.01560 (PMC6637319; doi:10.3389/fmicb.2019.01560)
Supplement: Supplementary File 1 — The clustering results and evaluations of simulated datasets of BS_1_5 (contaminated by HOB5), BS_1_10 (contaminated by HOB10), BS+SC_1_10 (contaminated by HOB10), Ecoli_1_5 (contaminated by HOB5), Ecoli_1_10 (contaminated by HOB10), SA_1_5 (contaminated by HOB5), SA_1_10 (contaminated by HOB10). [file Data_Sheet_1.zip › Supplementary File 1/evaluation of SA_1_5.xlsx]

## Sheet: Sheet1
sensitivity							reads mapping contigs assessment
reads level							reads level
	SA01	SA02	SA03	SA04				SA01	SA02	SA03	SA04
target reads	533565	3757885	6970764	10498850			total reads	11357274	11357274	11357274	11357274
total SA reads	567864	3.97505e+06	7.38223e+06	1.07894e+07			total mapped reads (to contigs)	6551562	8516796	9904186	11179683
sensitivity	0.9396	0.945369	0.944263	0.97307			total mapped percentage	0.57686	0.749898	0.872057	0.984363
							reads loss	4805712	2840478	1453088	177591
contigs level							with it and mate mapped	6244792	8197560	9788276	11036078
	SA01	SA02	SA03	SA04			singletons	306770	319236	115910	143605
target contigs	245	251	252	261			with mate mapped to a different chr	225096	415884	311870	423368
total SA contigs	332	334	335	336
sensitivity	0.737952	0.751497	0.752239	0.776786
specificity
reads level							contigs level
	SA01	SA02	SA03	SA04				SA01	SA02	SA03	SA04
target reads	533565	3757885	6970764	10498850			total contigs	1027	1048	997	2043
total cluster reads	533565	3757885	6970764	10498850			total mapped contigs	1027	1047	997	2043
specificity	1	1	1	1			total mapped percentage	1	0.999046	1	1
							contigs loss	0	1	0	0
contigs level
	SA01	SA02	SA03	SA04
target contigs	245	251	252	261
total cluster contigs	245	251	252	261
specificity	1	1	1	1
data loss
Megahit
	SA01	SA02	SA03	SA04
total reads	11357274	11357274	11357274	11357274
reads remain	6551562	8516796	9904186	11179683
reads loss	4805712	2840478	1453088	177591
remain percentage	0.57686	0.749898	0.872057	0.984363
concoct
reads level
	SA01	SA02	SA03	SA04
total reads	6551562	8516796	9904186	11179683
reads remain	6235906	7944878	9782461	10937270
reads loss	315656	571918	121725	242413
remain percentage	0.95182	0.932848	0.98771	0.978317
contigs level
	SA01	SA02	SA03	SA04
total contigs	1027	1048	997	2043
contigs remain	768	773	774	1321
contigs loss	259	275	223	722
remain percentage	0.747809	0.737595	0.776329	0.646598
blast
reads level
	SA01	SA02	SA03	SA04
total reads	6235906	7944878	9782461	10937270
reads remain	6235906	7944878	9782461	10937270
reads loss	0	0	0	0
remain percentage	1	1	1	1
contigs level
	SA01	SA02	SA03	SA04
total contigs	768	773	774	1321
contigs remain	768	773	774	1321
contigs loss	0	0	0	0
remain percentage	1	1	1	1
