# Supplementary material for: Using QC-Blind for Quality Control and Contamination Screening of Bacteria DNA Sequencing Data Without Reference Genome
Source: Front Microbiol. 2019 Jul 9;10:1560. doi: 10.3389/fmicb.2019.01560 (PMC6637319; doi:10.3389/fmicb.2019.01560)
Supplement: Supplementary File 3 — Realdata_cluster_BS.xlsx. The clustering results of real datasets of AB_BS when cutoff of CONCOCT was set to 500 bp. Realdata_evaluation of BS.xlsx. The evaluations of real datasets of AB_BS when cutoff of CONCOCT was set to 500 bp. [file Data_Sheet_3.zip]

Archive with 3 entries (2 files):
- Supplementary File 3/
- Supplementary File 3/Realdata_cluster_BS.xlsx
- Supplementary File 3/Realdata_evaluation of BS.xlsx
