# Supplementary material for: Using QC-Blind for Quality Control and Contamination Screening of Bacteria DNA Sequencing Data Without Reference Genome
Source: Front Microbiol. 2019 Jul 9;10:1560. doi: 10.3389/fmicb.2019.01560 (PMC6637319; doi:10.3389/fmicb.2019.01560)
Supplement: Supplementary File 3 — Realdata_cluster_BS.xlsx. The clustering results of real datasets of AB_BS when cutoff of CONCOCT was set to 500 bp. Realdata_evaluation of BS.xlsx. The evaluations of real datasets of AB_BS when cutoff of CONCOCT was set to 500 bp. [file Data_Sheet_3.zip › Supplementary File 3/Realdata_evaluation of BS.xlsx]

## Sheet: Sheet1
sensitivity							reads mapping contigs assessment
reads level							reads level
	BS35	BS65	BS95	BSM				BS35	BS65	BS95	BSM
target reads		9118400	11295706				total reads	36188942	41016638	15764312	45078232
total BS reads		16369880	11479215				total mapped reads (to contigs)	19757945	18355432	11991629	27449361
sensitivity	#DIV/0!	0.557023	0.984014	#DIV/0!			total mapped percentage	0.545966	0.447512	0.760682	0.608927
							reads loss	16430997	22661206	3772683	17628871
contigs level							with it and mate mapped	17288378	12634622	11716530	24044788
	BS35	BS65	BS95	BSM			singletons	2469567	5720810	275099	3404573
target contigs		1706	420				with mate mapped to a different chr	1816492	2534704	321264	2597240
total BS contigs		7249	554
sensitivity	#DIV/0!	0.235343	0.758123	#DIV/0!
specificity
reads level							contigs level
	BS35	BS65	BS95	BSM				BS35	BS65	BS95	BSM
target reads		9118400	11295706				total contigs		182803	33602
total cluster reads		9120913	11301749				total mapped contigs		182754	33560
specificity	#DIV/0!	0.999724	0.999465	#DIV/0!			total mapped percentage	#DIV/0!	0.999732	0.99875	#DIV/0!
							contigs loss	0	49	42	0
contigs level
	BS35	BS65	BS95	BSM
target contigs		1706	420
total cluster contigs		1708	431
specificity	#DIV/0!	0.998829	0.974478	#DIV/0!
data loss
MEGAHIT
	BS35	BS65	BS95	BSM
total reads	36188942	41016638	15764312	45078232
reads remain	19757945	18355432	11991629	27449361
reads loss	16430997	22661206	3772683	17628871
remain percentage	0.545966	0.447512	0.760682	0.608927
CONCOCT
reads level
	BS35	BS65	BS95	BSM
total reads	36188942	41016638	15764312	45078232
reads remain		9698859	11484740
reads loss	36188942	31317779	4279572	45078232
remain percentage	0	0.236462	0.728528	0
contigs level
	BS35	BS65	BS95	BSM
total contigs		182803	33602
contigs remain		31524	4547
contigs loss	0	151279	29055	0
remain percentage	#DIV/0!	0.172448	0.135319	#DIV/0!
